# Supplementary material for: Focal adhesion kinase promotes ribosome biogenesis to drive advanced thyroid cancer cell growth and survival
Source: Front Oncol. 2025 May 19;15:1252544. doi: 10.3389/fonc.2025.1252544 (PMC12127332; doi:10.3389/fonc.2025.1252544)
Supplement: Supplementary file 4 [file Table4.xlsx]

## Sheet: Sheet1
Table 4. BioID Replicate 1 Protein Spectral Counts
Protein Grouping Strategy: Experiment-wide grouping with binary peptide-protein weights
Peptide Thresholds: 95.0% minimum
Protein Thresholds: 99.0% minimum and 2 peptides minimum
Peptide FDR: 0.5% (Prophet)
Protein FDR: 0.0% (Prophet)
GO Annotation Source(s):
	BioID Replicate 1			Peptide Spectral Matches (PSM)
#	Identified Proteins (901)	Uniprot Accession	MW	EV	WT	Y397F
1	Neuroblast differentiation-associated protein AHNAK	AHNK_HUMAN	629 kDa	551	557	404
2	Keratin, type II cytoskeletal 1	K2C1_HUMAN	66 kDa	416	521	465
3	Pyruvate carboxylase, mitochondrial	PYC_HUMAN	130 kDa	325	365	322
4	Filamin-A	FLNA_HUMAN	281 kDa	337	384	234
5	Keratin, type I cytoskeletal 9	K1C9_HUMAN	62 kDa	238	287	351
6	Keratin, type I cytoskeletal 10	K1C10_HUMAN	59 kDa	257	273	249
7	Methylcrotonoyl-CoA carboxylase subunit alpha, mitochondrial	MCCA_HUMAN	80 kDa	256	277	226
8	Tenascin	TENA_HUMAN	241 kDa	211	265	259
9	Acetyl-CoA carboxylase 1	ACACA_HUMAN	266 kDa	259	207	148
10	Plectin	PLEC_HUMAN	532 kDa	175	240	211
11	Serum albumin	ALBU_HUMAN	69 kDa	129	122	131
12	Tubulin beta chain	TBB5_HUMAN	50 kDa	191	204	188
13	Keratin, type II cytoskeletal 2 epidermal	K22E_HUMAN	65 kDa	180	180	172
14	Propionyl-CoA carboxylase alpha chain, mitochondrial	PCCA_HUMAN	80 kDa	160	143	179
15	Myosin-9	MYH9_HUMAN	227 kDa	112	145	120
16	Pyruvate kinase PKM	KPYM_HUMAN	58 kDa	108	100	110
17	Tubulin alpha-1C chain	TBA1C_HUMAN	50 kDa	98	95	119
18	Heat shock protein HSP 90-beta	HS90B_HUMAN	83 kDa	84	89	80
19	Elongation factor 1-alpha 1	EF1A1_HUMAN	50 kDa	87	88	92
20	Keratin, type I cytoskeletal 14	K1C14_HUMAN	52 kDa	59	80	81
21	Keratin, type II cytoskeletal 5	K2C5_HUMAN	62 kDa	76	88	72
22	Elongation factor 2	EF2_HUMAN	95 kDa	79	74	75
23	Epidermal growth factor receptor	EGFR_HUMAN	134 kDa	90	73	84
24	Actin, cytoplasmic 2	ACTG_HUMAN	42 kDa	73	73	69
25	Talin-1	TLN1_HUMAN	270 kDa	63	60	89
26	DNA-dependent protein kinase catalytic subunit	PRKDC_HUMAN	469 kDa	54	116	16
27	Cytoplasmic dynein 1 heavy chain 1	DYHC1_HUMAN	532 kDa	72	76	49
28	Protein AHNAK2	AHNK2_HUMAN	617 kDa	70	85	32
29	Clathrin heavy chain 1	CLH1_HUMAN	192 kDa	70	63	54
30	Focal adhesion kinase 1	FAK1_HUMAN	119 kDa	1	43	111
31	Desmoplakin	DESP_HUMAN	332 kDa	43	69	60
32	Heat shock cognate 71 kDa protein	HSP7C_HUMAN	71 kDa	66	56	53
33	CD166 antigen	CD166_HUMAN	65 kDa	52	54	63
34	Hemoglobin subunit alpha	HBA_HUMAN	15 kDa	35	40	49
35	Filamin-B	FLNB_HUMAN	278 kDa	50	63	46
36	5'-nucleotidase	5NTD_HUMAN	63 kDa	41	37	52
37	60 kDa heat shock protein, mitochondrial	CH60_HUMAN	61 kDa	53	51	44
38	Integrin alpha-2	ITA2_HUMAN	129 kDa	59	35	38
39	Annexin A2	ANXA2_HUMAN	39 kDa	57	41	38
40	Apolipoprotein B-100	APOB_HUMAN	516 kDa	24	28	28
41	Protein-glutamine gamma-glutamyltransferase 2	TGM2_HUMAN	77 kDa	52	37	37
42	Integrin beta-1	ITB1_HUMAN	88 kDa	52	41	37
43	Transforming growth factor-beta-induced protein ig-h3	BGH3_HUMAN	75 kDa	39	33	33
44	Fatty acid synthase	FAS_HUMAN	273 kDa	34	65	28
45	Transferrin receptor protein 1	TFR1_HUMAN	85 kDa	42	39	44
46	Desmoglein-2	DSG2_HUMAN	122 kDa	43	36	42
47	Ephrin type-A receptor 2	EPHA2_HUMAN	108 kDa	31	29	38
48	Glyceraldehyde-3-phosphate dehydrogenase	G3P_HUMAN	36 kDa	35	30	45
49	ADP/ATP translocase 2	ADT2_HUMAN	33 kDa	36	38	28
50	Heat shock protein HSP 90-alpha	HS90A_HUMAN	85 kDa	41	27	33
51	L-lactate dehydrogenase A chain	LDHA_HUMAN	37 kDa	31	33	39
52	Ubiquitin-like modifier-activating enzyme 1	UBA1_HUMAN	118 kDa	37	40	37
53	Hornerin	HORN_HUMAN	282 kDa	40	34	45
54	Alpha-enolase	ENOA_HUMAN	47 kDa	33	25	34
55	Nuclear pore complex protein Nup214	NU214_HUMAN	214 kDa	29	35	33
56	Eukaryotic initiation factor 4A-I	IF4A1_HUMAN	46 kDa	33	34	29
57	Cofilin-1	COF1_HUMAN	19 kDa	41	33	33
58	60S ribosomal protein L4	RL4_HUMAN	48 kDa	25	36	26
59	Heterogeneous nuclear ribonucleoprotein M	HNRPM_HUMAN	78 kDa	15	29	23
60	Moesin	MOES_HUMAN	68 kDa	26	20	33
61	40S ribosomal protein S3	RS3_HUMAN	27 kDa	27	21	29
62	Basigin	BASI_HUMAN	42 kDa	38	35	36
63	Ceruloplasmin	CERU_HUMAN	122 kDa	27	25	30
64	eIF-2-alpha kinase activator GCN1	GCN1_HUMAN	293 kDa	33	41	13
65	Keratin, type I cytoskeletal 16	K1C16_HUMAN	51 kDa	21	41	35
66	Integrin alpha-3	ITA3_HUMAN	117 kDa	34	20	29
67	Junction plakoglobin	PLAK_HUMAN	82 kDa	26	33	25
68	T-complex protein 1 subunit alpha	TCPA_HUMAN	60 kDa	28	30	33
69	Exportin-2	XPO2_HUMAN	110 kDa	42	31	23
70	ATP-dependent RNA helicase A	DHX9_HUMAN	141 kDa	25	31	33
71	Stress-70 protein, mitochondrial	GRP75_HUMAN	74 kDa	35	35	26
72	CAD protein	PYR1_HUMAN	243 kDa	27	37	24
73	Phosphoglycerate kinase 1	PGK1_HUMAN	45 kDa	24	23	28
74	Ephrin type-B receptor 2	EPHB2_HUMAN	117 kDa	33	26	26
75	Integrin alpha-V	ITAV_HUMAN	116 kDa	25	25	32
76	Keratin, type II cytoskeletal 6A	K2C6A_HUMAN	60 kDa	28	31	24
77	Tubulin beta-4B chain	TBB4B_HUMAN	50 kDa	28	33	29
78	CD44 antigen	CD44_HUMAN	82 kDa	32	20	30
79	60S ribosomal protein L3	RL3_HUMAN	46 kDa	17	16	17
80	Ubiquitin-40S ribosomal protein S27a	RS27A_HUMAN	18 kDa	13	21	14
81	40S ribosomal protein S3a	RS3A_HUMAN	30 kDa	25	27	21
82	Keratin, type II cuticular Hb5	KRT85_HUMAN	56 kDa	61	6	1
83	40S ribosomal protein S4, X isoform	RS4X_HUMAN	30 kDa	17	23	16
84	Ras GTPase-activating-like protein IQGAP1	IQGA1_HUMAN	189 kDa	22	28	19
85	Cadherin-13	CAD13_HUMAN	78 kDa	20	15	28
86	60S ribosomal protein L10	RL10_HUMAN	25 kDa	18	20	24
87	X-ray repair cross-complementing protein 5	XRCC5_HUMAN	83 kDa	18	15	23
88	Probable ATP-dependent RNA helicase DDX5	DDX5_HUMAN	69 kDa	16	32	25
89	Heterogeneous nuclear ribonucleoprotein U	HNRPU_HUMAN	91 kDa	19	19	25
90	Cullin-associated NEDD8-dissociated protein 1	CAND1_HUMAN	136 kDa	22	21	18
91	Nucleophosmin	NPM_HUMAN	33 kDa	6	36	9
92	Cell surface glycoprotein MUC18	MUC18_HUMAN	72 kDa	28	19	20
93	Inactive tyrosine-protein kinase 7	PTK7_HUMAN	118 kDa	23	22	14
94	60S ribosomal protein L7a	RL7A_HUMAN	30 kDa	16	24	14
95	40S ribosomal protein S2	RS2_HUMAN	31 kDa	12	13	14
96	14-3-3 protein zeta/delta	1433Z_HUMAN	28 kDa	33	19	22
97	Keratin, type I cuticular Ha1	K1H1_HUMAN	47 kDa	51	11	3
98	Arginine--tRNA ligase, cytoplasmic	SYRC_HUMAN	75 kDa	20	27	9
99	T-complex protein 1 subunit delta	TCPD_HUMAN	58 kDa	21	20	24
100	T-complex protein 1 subunit theta	TCPQ_HUMAN	60 kDa	27	22	14
101	60S ribosomal protein L38	RL38_HUMAN	8 kDa	11	14	15
102	Bifunctional glutamate/proline--tRNA ligase	SYEP_HUMAN	171 kDa	20	23	13
103	Desmoglein-1	DSG1_HUMAN	114 kDa	20	28	26
104	ATP synthase subunit alpha, mitochondrial	ATPA_HUMAN	60 kDa	24	14	19
105	T-complex protein 1 subunit epsilon	TCPE_HUMAN	60 kDa	21	16	15
106	60S ribosomal protein L7	RL7_HUMAN	29 kDa	10	12	9
107	ATP-dependent RNA helicase DDX3X	DDX3X_HUMAN	73 kDa	15	25	14
108	Complement C3	CO3_HUMAN	187 kDa	14	16	22
109	Alpha-2-HS-glycoprotein	FETUA_HUMAN	39 kDa	10	14	10
110	ATP-citrate synthase	ACLY_HUMAN	121 kDa	13	23	21
111	Vimentin	VIME_HUMAN	54 kDa	21	19	18
112	Alpha-actinin-4	ACTN4_HUMAN	105 kDa	22	15	19
113	Heterogeneous nuclear ribonucleoprotein K	HNRPK_HUMAN	51 kDa	20	27	16
114	Calpastatin	ICAL_HUMAN	77 kDa	27	19	17
115	tRNA (cytosine(34)-C(5))-methyltransferase	NSUN2_HUMAN	86 kDa	16	24	13
116	Nuclear mitotic apparatus protein 1	NUMA1_HUMAN	238 kDa	14	33	11
117	40S ribosomal protein S9	RS9_HUMAN	23 kDa	13	16	10
118	Secreted frizzled-related protein 1	SFRP1_HUMAN	35 kDa	18	12	16
119	Tubulin beta-6 chain	TBB6_HUMAN	50 kDa	21	17	20
120	Periostin	POSTN_HUMAN	93 kDa	12	15	20
121	C-1-tetrahydrofolate synthase, cytoplasmic	C1TC_HUMAN	102 kDa	17	19	9
122	Coatomer subunit beta	COPB_HUMAN	107 kDa	22	21	8
123	Heat shock 70 kDa protein 4	HSP74_HUMAN	94 kDa	23	18	14
124	Importin subunit beta-1	IMB1_HUMAN	97 kDa	26	17	18
125	Leucine-rich PPR motif-containing protein, mitochondrial	LPPRC_HUMAN	158 kDa	27	16	8
126	T-complex protein 1 subunit gamma	TCPG_HUMAN	61 kDa	21	17	14
127	Cytoskeleton-associated protein 4	CKAP4_HUMAN	66 kDa	22	17	13
128	Peroxiredoxin-1	PRDX1_HUMAN	22 kDa	16	22	15
129	X-ray repair cross-complementing protein 6	XRCC6_HUMAN	70 kDa	19	16	17
130	Cadherin-2	CADH2_HUMAN	100 kDa	22	12	24
131	Coatomer subunit alpha	COPA_HUMAN	138 kDa	16	22	15
132	Protein CYR61	CYR61_HUMAN	42 kDa	20	15	15
133	Elongation factor Tu, mitochondrial	EFTU_HUMAN	50 kDa	18	22	15
134	Fibronectin	FINC_HUMAN	263 kDa	12	13	21
135	40S ribosomal protein S16	RS16_HUMAN	16 kDa	10	18	15
136	Adenosylhomocysteinase	SAHH_HUMAN	48 kDa	12	14	29
137	T-complex protein 1 subunit beta	TCPB_HUMAN	57 kDa	19	20	18
138	Stress-induced-phosphoprotein 1	STIP1_HUMAN	63 kDa	15	19	16
139	Elongation factor 1-gamma	EF1G_HUMAN	50 kDa	12	11	8
140	Histone H4	H4_HUMAN	11 kDa	19	18	21
141	Microtubule-associated protein 1B	MAP1B_HUMAN	271 kDa	29	8	11
142	Versican core protein	CSPG2_HUMAN	373 kDa	10	11	13
143	Endoplasmin	ENPL_HUMAN	92 kDa	21	18	14
144	78 kDa glucose-regulated protein	GRP78_HUMAN	72 kDa	18	16	14
145	Integrin beta-3	ITB3_HUMAN	87 kDa	13	13	24
146	40S ribosomal protein S6	RS6_HUMAN	29 kDa	16	19	10
147	Heat shock 70 kDa protein 1A	HS71A_HUMAN (+1)	70 kDa	20	18	14
148	GTP-binding nuclear protein Ran	RAN_HUMAN	24 kDa	10	14	18
149	60S ribosomal protein L23	RL23_HUMAN	15 kDa	14	20	16
150	Tubulin alpha-1B chain	TBA1B_HUMAN	50 kDa	20	18	20
151	Prothrombin	THRB_HUMAN	70 kDa	16	19	20
152	Poly(rC)-binding protein 2	PCBP2_HUMAN	39 kDa	16	21	13
153	Peptidyl-prolyl cis-trans isomerase A	PPIA_HUMAN	18 kDa	15	14	14
154	Glycogen phosphorylase, brain form	PYGB_HUMAN	97 kDa	15	21	12
155	40S ribosomal protein S11	RS11_HUMAN	18 kDa	8	7	9
156	Filamin-C	FLNC_HUMAN	291 kDa	9	12	15
157	Protein disulfide-isomerase	PDIA1_HUMAN	57 kDa	15	11	16
158	T-complex protein 1 subunit zeta	TCPZ_HUMAN	58 kDa	11	7	14
159	D-3-phosphoglycerate dehydrogenase	SERA_HUMAN	57 kDa	15	10	16
160	Adenylyl cyclase-associated protein 1	CAP1_HUMAN	52 kDa	18	9	11
161	60S ribosomal protein L18a	RL18A_HUMAN	21 kDa	10	11	12
162	CD109 antigen	CD109_HUMAN	162 kDa	18	11	23
163	Heterogeneous nuclear ribonucleoprotein H	HNRH1_HUMAN	49 kDa	11	18	13
164	Kinectin	KTN1_HUMAN	156 kDa	27	8	8
165	RNA-binding protein 39	RBM39_HUMAN	59 kDa	16	16	15
166	40S ribosomal protein S8	RS8_HUMAN	24 kDa	16	13	12
167	Leucine--tRNA ligase, cytoplasmic	SYLC_HUMAN	134 kDa	18	15	12
168	Transcription intermediary factor 1-beta	TIF1B_HUMAN	89 kDa	5	31	1
169	E3 ubiquitin-protein ligase HUWE1	HUWE1_HUMAN	482 kDa	13	15	14
170	40S ribosomal protein S25	RS25_HUMAN	14 kDa	13	12	15
171	14-3-3 protein theta	1433T_HUMAN	28 kDa	18	11	15
172	Alpha-2-macroglobulin	A2MG_HUMAN	163 kDa	10	10	17
173	Eukaryotic translation initiation factor 4 gamma 1	IF4G1_HUMAN	175 kDa	13	19	7
174	Keratinocyte proline-rich protein	KPRP_HUMAN	64 kDa	11	11	7
175	Protein disulfide-isomerase A3	PDIA3_HUMAN	57 kDa	19	11	15
176	ATP-dependent 6-phosphofructokinase, platelet type	PFKAP_HUMAN	86 kDa	12	17	13
177	60S ribosomal protein L6	RL6_HUMAN	33 kDa	7	13	18
178	Heterogeneous nuclear ribonucleoprotein A1	ROA1_HUMAN	39 kDa	11	10	12
179	T-complex protein 1 subunit eta	TCPH_HUMAN	59 kDa	12	8	13
180	CTP synthase 1	PYRG1_HUMAN	67 kDa	14	12	13
181	Trifunctional purine biosynthetic protein adenosine-3	PUR2_HUMAN	108 kDa	15	16	13
182	E3 ubiquitin-protein ligase UBR4	UBR4_HUMAN	574 kDa	19	14	6
183	Histone H2B type 1-C/E/F/G/I	H2B1C_HUMAN (+8)	14 kDa	10	13	14
184	60S ribosomal protein L15	RL15_HUMAN	24 kDa	5	8	4
185	Annexin A6	ANXA6_HUMAN	76 kDa	16	9	15
186	Arginine and glutamate-rich protein 1	ARGL1_HUMAN	33 kDa	6	6	10
187	Gelsolin	GELS_HUMAN	86 kDa	11	12	12
188	Src substrate cortactin	SRC8_HUMAN	62 kDa	14	12	6
189	Annexin A5	ANXA5_HUMAN	36 kDa	14	17	5
190	Phosphate carrier protein, mitochondrial	MPCP_HUMAN	40 kDa	14	7	11
191	Bifunctional purine biosynthesis protein PURH	PUR9_HUMAN	65 kDa	12	11	10
192	Thrombospondin-1	TSP1_HUMAN	129 kDa	6	15	13
193	60S ribosomal protein L18	RL18_HUMAN	22 kDa	11	9	10
194	60S ribosomal protein L28	RL28_HUMAN	16 kDa	9	9	8
195	Prelamin-A/C	LMNA_HUMAN	74 kDa	14	9	9
196	60S ribosomal protein L11	RL11_HUMAN	20 kDa	10	10	7
197	Sushi domain-containing protein 5	SUSD5_HUMAN	68 kDa	8	10	15
198	Nucleolar RNA helicase 2	DDX21_HUMAN	87 kDa	9	12	10
199	Histone H1.4	H14_HUMAN	22 kDa	6	17	8
200	Matrin-3	MATR3_HUMAN	95 kDa	8	10	11
201	60S ribosomal protein L13	RL13_HUMAN	24 kDa	6	8	4
202	Dolichyl-diphosphooligosaccharide--protein glycosyltransferase subunit 1	RPN1_HUMAN	69 kDa	15	9	8
203	40S ribosomal protein S14	RS14_HUMAN	16 kDa	17	12	8
204	ATP synthase subunit beta, mitochondrial	ATPB_HUMAN	57 kDa	19	8	7
205	Discoidin, CUB and LCCL domain-containing protein 2	DCBD2_HUMAN	85 kDa	16	4	13
206	Ribonuclease inhibitor	RINI_HUMAN	50 kDa	14	10	9
207	Ubiquitin-like modifier-activating enzyme 6	UBA6_HUMAN	118 kDa	18	11	5
208	60S ribosomal protein L8	RL8_HUMAN	28 kDa	5	10	7
209	Ribosome-binding protein 1	RRBP1_HUMAN	152 kDa	18	9	7
210	Sodium/potassium-transporting ATPase subunit alpha-1	AT1A1_HUMAN	113 kDa	10	11	11
211	Profilin-1	PROF1_HUMAN	15 kDa	13	9	8
212	Paxillin	PAXI_HUMAN	65 kDa	2	6	26
213	Eukaryotic translation initiation factor 3 subunit F	EIF3F_HUMAN	38 kDa	3	30	1
214	Annexin A1	ANXA1_HUMAN	39 kDa	10	13	9
215	Calpain-2 catalytic subunit	CAN2_HUMAN	80 kDa	6	9	10
216	EH domain-containing protein 1	EHD1_HUMAN	61 kDa	8	8	6
217	Monocarboxylate transporter 4	MOT4_HUMAN	49 kDa	14	10	9
218	Protein disulfide-isomerase A6	PDIA6_HUMAN	48 kDa	16	9	10
219	Apolipoprotein E	APOE_HUMAN	36 kDa	8	6	7
220	ADP-ribosylation factor 4	ARF4_HUMAN	21 kDa	8	10	11
221	Eukaryotic translation initiation factor 3 subunit A	EIF3A_HUMAN	167 kDa	7	12	6
222	Keratin, type II cytoskeletal 78	K2C78_HUMAN	57 kDa	9	13	6
223	Putative RNA-binding protein Luc7-like 2	LC7L2_HUMAN	47 kDa	5	5	7
224	Latent-transforming growth factor beta-binding protein 4	LTBP4_HUMAN	173 kDa	9	9	12
225	40S ribosomal protein S17	RS17_HUMAN	16 kDa	9	5	13
226	Serpin H1	SERPH_HUMAN	46 kDa	14	10	9
227	Methionine--tRNA ligase, cytoplasmic	SYMC_HUMAN	101 kDa	9	12	10
228	Cytoplasmic aconitate hydratase	ACOC_HUMAN	98 kDa	3	12	17
229	Kinesin-1 heavy chain	KINH_HUMAN	110 kDa	9	11	13
230	Plasminogen activator inhibitor 1 RNA-binding protein	PAIRB_HUMAN	45 kDa	6	10	10
231	26S proteasome regulatory subunit 7	PRS7_HUMAN	49 kDa	11	8	9
232	Eukaryotic translation initiation factor 2 subunit 1	IF2A_HUMAN	36 kDa	15	11	6
233	Importin-7	IPO7_HUMAN	120 kDa	11	11	7
234	60S ribosomal protein L17	RL17_HUMAN	21 kDa	10	10	9
235	40S ribosomal protein S23	RS23_HUMAN	16 kDa	6	8	6
236	Valine--tRNA ligase	SYVC_HUMAN	140 kDa	4	7	2
237	Antithrombin-III	ANT3_HUMAN	53 kDa	5	5	1
238	Keratin, type II cuticular Hb6	KRT86_HUMAN	53 kDa	19	3	1
239	Coatomer subunit gamma-1	COPG1_HUMAN	98 kDa	10	9	11
240	60S ribosomal protein L37a	RL37A_HUMAN	10 kDa	6	7	7
241	Signal transducer and activator of transcription 1-alpha/beta	STAT1_HUMAN	87 kDa	11	10	6
242	Transketolase	TKT_HUMAN	68 kDa	8	13	6
243	ATPase family AAA domain-containing protein 3A	ATD3A_HUMAN	71 kDa	18	7	3
244	Polypyrimidine tract-binding protein 1	PTBP1_HUMAN	57 kDa	8	9	10
245	Threonine--tRNA ligase, cytoplasmic	SYTC_HUMAN	83 kDa	11	4	7
246	CD59 glycoprotein	CD59_HUMAN	14 kDa	11	12	9
247	E3 SUMO-protein ligase RanBP2	RBP2_HUMAN	358 kDa	8	13	2
248	L-lactate dehydrogenase B chain	LDHB_HUMAN	37 kDa	9	8	11
249	Leucine-rich repeat-containing protein 47	LRC47_HUMAN	63 kDa	9	14	6
250	26S proteasome non-ATPase regulatory subunit 2	PSMD2_HUMAN	100 kDa	11	10	7
251	Staphylococcal nuclease domain-containing protein 1	SND1_HUMAN	102 kDa	10	7	9
252	Splicing factor 3B subunit 2	SF3B2_HUMAN	100 kDa	3	16	3
253	Trifunctional enzyme subunit alpha, mitochondrial	ECHA_HUMAN	83 kDa	6	5	3
254	Flap endonuclease 1	FEN1_HUMAN	43 kDa	7	9	7
255	26S proteasome non-ATPase regulatory subunit 3	PSMD3_HUMAN	61 kDa	9	10	5
256	Tubulin alpha-4A chain	TBA4A_HUMAN	50 kDa	7	9	13
257	U5 small nuclear ribonucleoprotein 200 kDa helicase	U520_HUMAN	245 kDa	6	9	5
258	Treacle protein	TCOF_HUMAN	152 kDa	11	11	3
259	40S ribosomal protein S15a	RS15A_HUMAN	15 kDa	3	7	6
260	Brain acid soluble protein 1	BASP1_HUMAN	23 kDa	12	9	7
261	Chromodomain-helicase-DNA-binding protein 4	CHD4_HUMAN	218 kDa	5	13	3
262	Dermcidin	DCD_HUMAN	11 kDa	8	5	9
263	60S ribosomal protein L30	RL30_HUMAN	13 kDa	6	8	7
264	60S ribosomal protein L34	RL34_HUMAN	13 kDa	7	6	4
265	60S ribosomal protein L9	RL9_HUMAN	22 kDa	6	6	7
266	60S acidic ribosomal protein P0	RLA0_HUMAN	34 kDa	10	9	4
267	Transgelin-2	TAGL2_HUMAN	22 kDa	9	4	5
268	Transitional endoplasmic reticulum ATPase	TERA_HUMAN	89 kDa	12	5	8
269	Protein SREK1IP1	SR1IP_HUMAN	18 kDa	5	9	4
270	Nucleolar protein 56	NOP56_HUMAN	66 kDa	6	15	1
271	Adhesion G protein-coupled receptor L2	AGRL2_HUMAN	163 kDa	11	3	9
272	Filaggrin-2	FILA2_HUMAN	248 kDa	10	9	9
273	Retinitis pigmentosa 9 protein	RP9_HUMAN	26 kDa	5	7	6
274	RuvB-like 1	RUVB1_HUMAN	50 kDa	13	9	5
275	Histone H2A type 1-B/E	H2A1B_HUMAN (+9)	14 kDa	6	7	4
276	Thrombospondin type-1 domain-containing protein 4	THSD4_HUMAN	112 kDa	2	9	11
277	14-3-3 protein beta/alpha	1433B_HUMAN	28 kDa	12	5	6
278	4F2 cell-surface antigen heavy chain	4F2_HUMAN	68 kDa	6	8	7
279	Sodium/potassium-transporting ATPase subunit beta-3	AT1B3_HUMAN	32 kDa	10	8	7
280	Desmocollin-1	DSC1_HUMAN	100 kDa	5	6	6
281	Inosine-5'-monophosphate dehydrogenase 2	IMDH2_HUMAN	56 kDa	13	8	4
282	Glutamine--tRNA ligase	SYQ_HUMAN	88 kDa	8	9	6
283	Tyrosine--tRNA ligase, cytoplasmic	SYYC_HUMAN	59 kDa	8	5	3
284	Inter-alpha-trypsin inhibitor heavy chain H2	ITIH2_HUMAN	106 kDa	3	3	6
285	Ras-related protein Rab-1A	RAB1A_HUMAN	23 kDa	6	9	4
286	40S ribosomal protein S26	RS26_HUMAN	13 kDa	4	1	4
287	Probable ATP-dependent RNA helicase DDX46	DDX46_HUMAN	117 kDa	2	17	1
288	Fructose-bisphosphate aldolase A	ALDOA_HUMAN	39 kDa	9	3	5
289	Chloride intracellular channel protein 1	CLIC1_HUMAN	27 kDa	8	7	10
290	Proliferation-associated protein 2G4	PA2G4_HUMAN	44 kDa	11	5	4
291	26S proteasome regulatory subunit 4	PRS4_HUMAN	49 kDa	10	9	3
292	Receptor of activated protein C kinase 1	RACK1_HUMAN	35 kDa	6	6	5
293	Heat shock protein 105 kDa	HS105_HUMAN	97 kDa	11	8	2
294	Cadherin-6	CADH6_HUMAN	88 kDa	6	7	10
295	Galectin-1	LEG1_HUMAN	15 kDa	11	5	5
296	Coatomer subunit delta	COPD_HUMAN	57 kDa	6	7	6
297	Protein diaphanous homolog 1	DIAP1_HUMAN	141 kDa	6	8	5
298	Rab GDP dissociation inhibitor beta	GDIB_HUMAN	51 kDa	6	4	5
299	Microtubule-associated protein 4	MAP4_HUMAN	121 kDa	10	4	7
300	Nuclear migration protein nudC	NUDC_HUMAN	38 kDa	7	9	3
301	Protein/nucleic acid deglycase DJ-1	PARK7_HUMAN	20 kDa	12	5	4
302	Protein-L-isoaspartate(D-aspartate) O-methyltransferase	PIMT_HUMAN	25 kDa	5	4	8
303	26S proteasome regulatory subunit 6A	PRS6A_HUMAN	49 kDa	6	6	5
304	40S ribosomal protein S27	RS27_HUMAN	9 kDa	7	6	8
305	Serine/threonine-protein phosphatase 2A 65 kDa regulatory subunit A alpha isoform	2AAA_HUMAN	65 kDa	8	5	6
306	ATP-binding cassette sub-family E member 1	ABCE1_HUMAN	67 kDa	4	7	5
307	ATP synthase subunit gamma, mitochondrial	ATPG_HUMAN	33 kDa	5	5	5
308	Carboxypeptidase Q	CBPQ_HUMAN	52 kDa	4	9	7
309	Pre-mRNA-splicing factor ATP-dependent RNA helicase DHX15	DHX15_HUMAN	91 kDa	2	10	3
310	Dynamin-1-like protein	DNM1L_HUMAN	82 kDa	5	5	10
311	Ezrin	EZRI_HUMAN	69 kDa	4	9	4
312	Glycine--tRNA ligase	GARS_HUMAN	83 kDa	7	5	7
313	GMP synthase [glutamine-hydrolyzing]	GUAA_HUMAN	77 kDa	10	7	5
314	Hypoxia up-regulated protein 1	HYOU1_HUMAN	111 kDa	6	4	9
315	Phosphoglucomutase-1	PGM1_HUMAN	61 kDa	2	6	9
316	Heterogeneous nuclear ribonucleoproteins A2/B1	ROA2_HUMAN	37 kDa	5	8	7
317	Splicing factor 3B subunit 1	SF3B1_HUMAN	146 kDa	6	10	3
318	Triosephosphate isomerase	TPIS_HUMAN	31 kDa	8	7	6
319	Four and a half LIM domains protein 1	FHL1_HUMAN	36 kDa	4	5	3
320	Minor histocompatibility antigen H13	HM13_HUMAN	41 kDa	10	4	5
321	Activator of 90 kDa heat shock protein ATPase homolog 1	AHSA1_HUMAN	38 kDa	8	5	8
322	Eukaryotic translation initiation factor 4 gamma 2	IF4G2_HUMAN	102 kDa	2	11	1
323	Protein S100-A6	S10A6_HUMAN	10 kDa	1	3	1
324	Long-chain-fatty-acid--CoA ligase 3	ACSL3_HUMAN	80 kDa	4	16	1
325	F-actin-capping protein subunit beta	CAPZB_HUMAN	31 kDa	6	4	4
326	Carbonyl reductase [NADPH] 1	CBR1_HUMAN	30 kDa	6	6	6
327	Copine-1	CPNE1_HUMAN	59 kDa	8	5	7
328	ELAV-like protein 1	ELAV1_HUMAN	36 kDa	6	7	8
329	Heterogeneous nuclear ribonucleoprotein D0	HNRPD_HUMAN	38 kDa	8	5	5
330	Unconventional myosin-Ic	MYO1C_HUMAN	122 kDa	2	11	2
331	60S ribosomal protein L10a	RL10A_HUMAN	25 kDa	5	6	5
332	60S ribosomal protein L12	RL12_HUMAN	18 kDa	6	5	5
333	FACT complex subunit SSRP1	SSRP1_HUMAN	81 kDa	6	6	4
334	Isoleucine--tRNA ligase, cytoplasmic	SYIC_HUMAN	145 kDa	9	7	6
335	Sequestosome-1	SQSTM_HUMAN	48 kDa	10	4	1
336	Vitronectin	VTNC_HUMAN	54 kDa	1	5	1
337	Alpha-actinin-1	ACTN1_HUMAN	103 kDa	5	5	7
338	AP-3 complex subunit delta-1	AP3D1_HUMAN	130 kDa	4	3	6
339	Sarcoplasmic/endoplasmic reticulum calcium ATPase 2	AT2A2_HUMAN	115 kDa	7	5	6
340	ATP-dependent RNA helicase DDX39A	DX39A_HUMAN	49 kDa	7	8	5
341	LIM and SH3 domain protein 1	LASP1_HUMAN	30 kDa	8	4	3
342	26S proteasome non-ATPase regulatory subunit 12	PSD12_HUMAN	53 kDa	6	7	4
343	Hsp90 co-chaperone Cdc37	CDC37_HUMAN	44 kDa	6	8	5
344	Monocarboxylate transporter 1	MOT1_HUMAN	54 kDa	4	6	9
345	Podocalyxin	PODXL_HUMAN	59 kDa	5	6	3
346	Keratin, type II cytoskeletal 1b	K2C1B_HUMAN	62 kDa	9	7	2
347	Hemoglobin subunit beta	HBB_HUMAN (+1)	16 kDa	7	5	6
348	DNA replication licensing factor MCM6	MCM6_HUMAN	93 kDa	5	5	4
349	Polyadenylate-binding protein 1	PABP1_HUMAN	71 kDa	5	8	5
350	Peroxiredoxin-2	PRDX2_HUMAN	22 kDa	8	8	6
351	pre-rRNA processing protein FTSJ3	SPB1_HUMAN	97 kDa	5	12	2
352	Keratin, type I cytoskeletal 17	K1C17_HUMAN	48 kDa	4	4	7
353	Fragile X mental retardation syndrome-related protein 1	FXR1_HUMAN	70 kDa	2	11	3
354	Signal recognition particle 54 kDa protein	SRP54_HUMAN	56 kDa	1	13	1
355	Heterogeneous nuclear ribonucleoprotein L	HNRPL_HUMAN	64 kDa	6	5	6
356	26S proteasome regulatory subunit 10B	PRS10_HUMAN	44 kDa	10	5	3
357	60S ribosomal protein L14	RL14_HUMAN	23 kDa	5	7	5
358	40S ribosomal protein S5	RS5_HUMAN	23 kDa	5	6	5
359	Ras-related protein Rap-1b	RAP1B_HUMAN	21 kDa	5	5	3
360	60S ribosomal protein L19	RL19_HUMAN	23 kDa	2	3	3
361	DNA replication licensing factor MCM7	MCM7_HUMAN	81 kDa	7	2	2
362	60S ribosomal protein L27a	RL27A_HUMAN	17 kDa	5	6	5
363	14-3-3 protein epsilon	1433E_HUMAN	29 kDa	5	8	4
364	Poliovirus receptor	PVR_HUMAN	45 kDa	4	3	3
365	Poly [ADP-ribose] polymerase 1	PARP1_HUMAN	113 kDa	8	1	1
366	Vinculin	VINC_HUMAN	124 kDa	1	1	2
367	ADP-ribosylation factor 3	ARF3_HUMAN	21 kDa	6	5	5
368	rRNA 2'-O-methyltransferase fibrillarin	FBRL_HUMAN	34 kDa	4	5	7
369	Integrin alpha-6	ITA6_HUMAN	127 kDa	6	3	5
370	Neuronal growth regulator 1	NEGR1_HUMAN	39 kDa	7	5	6
371	Nucleolar protein 58	NOP58_HUMAN	60 kDa	4	7	5
372	Vesicle-fusing ATPase	NSF_HUMAN	83 kDa	6	6	5
373	FACT complex subunit SPT16	SP16H_HUMAN	120 kDa	5	5	3
374	Peptidyl-prolyl cis-trans isomerase B	PPIB_HUMAN	24 kDa	9	6	4
375	Phosphoglycerate mutase 1	PGAM1_HUMAN	29 kDa	3	2	3
376	Extended synaptotagmin-1	ESYT1_HUMAN	123 kDa	10	4	3
377	KH domain-containing, RNA-binding, signal transduction-associated protein 1	KHDR1_HUMAN	48 kDa	3	4	5
378	Aspartate--tRNA ligase, cytoplasmic	SYDC_HUMAN	57 kDa	7	5	4
379	Structural maintenance of chromosomes protein 2	SMC2_HUMAN	136 kDa	10	4	2
380	Cytoskeleton-associated protein 5	CKAP5_HUMAN	226 kDa	2	11	1
381	Thioredoxin-like protein 1	TXNL1_HUMAN	32 kDa	7	3	1
382	CUB domain-containing protein 1	CDCP1_HUMAN	93 kDa	5	4	5
383	Peroxisomal multifunctional enzyme type 2	DHB4_HUMAN	80 kDa	6	6	4
384	Eukaryotic initiation factor 4A-III	IF4A3_HUMAN	47 kDa	5	5	4
385	Poly(rC)-binding protein 1	PCBP1_HUMAN	37 kDa	7	6	5
386	Skin-specific protein 32	XP32_HUMAN	26 kDa	6	5	5
387	Guanine nucleotide-binding protein G(i) subunit alpha-2	GNAI2_HUMAN	40 kDa	6	4	5
388	Serine/threonine-protein phosphatase PP1-beta catalytic subunit	PP1B_HUMAN	37 kDa	5	3	4
389	Vigilin	VIGLN_HUMAN	141 kDa	4	5	3
390	Fatty acid-binding protein, epidermal	FABP5_HUMAN	15 kDa	5	4	7
391	RRP12-like protein	RRP12_HUMAN	144 kDa	7	6	2
392	CD99 antigen	CD99_HUMAN	19 kDa	7	3	9
393	Tubulin beta-3 chain	TBB3_HUMAN	50 kDa	4	1	6
394	Cell division control protein 42 homolog	CDC42_HUMAN	21 kDa	4	3	5
395	Ribosomal L1 domain-containing protein 1	RL1D1_HUMAN	55 kDa	1	9	3
396	Exportin-T	XPOT_HUMAN	110 kDa	5	7	1
397	Cleavage stimulation factor subunit 2	CSTF2_HUMAN	61 kDa	1	13	1
398	Cysteine and histidine-rich domain-containing protein 1	CHRD1_HUMAN	37 kDa	4	7	4
399	Glucose-6-phosphate 1-dehydrogenase	G6PD_HUMAN	59 kDa	5	4	4
400	Glutaminase kidney isoform, mitochondrial	GLSK_HUMAN	73 kDa	5	6	6
401	Keratin, type II cytoskeletal 6B	K2C6B_HUMAN	60 kDa	5	6	5
402	Programmed cell death 1 ligand 1	PD1L1_HUMAN	33 kDa	6	5	5
403	Programmed cell death 6-interacting protein	PDC6I_HUMAN	96 kDa	4	8	5
404	Voltage-dependent anion-selective channel protein 2	VDAC2_HUMAN	32 kDa	5	4	4
405	Microtubule-actin cross-linking factor 1, isoforms 1/2/3/5	MACF1_HUMAN	838 kDa	4	8	3
406	ATP synthase subunit O, mitochondrial	ATPO_HUMAN	23 kDa	6	6	2
407	Importin-4	IPO4_HUMAN	119 kDa	7	4	4
408	Pre-mRNA-processing factor 6	PRP6_HUMAN	107 kDa	6	8	2
409	Aldose reductase	ALDR_HUMAN	36 kDa	5	3	1
410	Methylcrotonoyl-CoA carboxylase beta chain, mitochondrial	MCCB_HUMAN	61 kDa	8	2	4
411	Filaggrin	FILA_HUMAN	435 kDa	2	3	2
412	40S ribosomal protein S18	RS18_HUMAN	18 kDa	4	1	3
413	Neuropilin-1	NRP1_HUMAN	103 kDa	5	2	3
414	60S ribosomal protein L35a	RL35A_HUMAN	13 kDa	1	3	1
415	Activated RNA polymerase II transcriptional coactivator p15	TCP4_HUMAN	14 kDa	8	3	1
416	60S ribosomal protein L21	RL21_HUMAN	19 kDa	3	1	4
417	Keratin, type II cytoskeletal 7	K2C7_HUMAN	51 kDa	1	15	1
418	Nuclear pore complex protein Nup88	NUP88_HUMAN	84 kDa	3	8	4
419	ATP-dependent 6-phosphofructokinase, liver type	PFKAL_HUMAN	85 kDa	4	4	4
420	60S ribosomal protein L24	RL24_HUMAN	18 kDa	5	4	7
421	Heterogeneous nuclear ribonucleoprotein A3	ROA3_HUMAN	40 kDa	5	5	5
422	Signal recognition particle subunit SRP68	SRP68_HUMAN	71 kDa	5	7	4
423	Transcription initiation factor TFIID subunit 2	TAF2_HUMAN	137 kDa	4	4	6
424	Transportin-1	TNPO1_HUMAN	102 kDa	6	4	4
425	General vesicular transport factor p115	USO1_HUMAN	108 kDa	5	6	4
426	Protein disulfide-isomerase A4	PDIA4_HUMAN	73 kDa	6	2	2
427	Far upstream element-binding protein 2	FUBP2_HUMAN	73 kDa	6	7	3
428	60S ribosomal protein L36	RL36_HUMAN	12 kDa	2	4	4
429	Tropomyosin alpha-3 chain	TPM3_HUMAN	33 kDa	4	2	3
430	Integrin-linked protein kinase	ILK_HUMAN	51 kDa	3	3	3
431	Neurogenic locus notch homolog protein 2	NOTC2_HUMAN	265 kDa	7	2	7
432	Suprabasin	SBSN_HUMAN	61 kDa	4	7	4
433	Niban-like protein 1	NIBL1_HUMAN	84 kDa	3	1	5
434	Tight junction protein ZO-1	ZO1_HUMAN	195 kDa	1	12	1
435	Ubiquitin-associated protein 2-like	UBP2L_HUMAN	115 kDa	1	13	1
436	DNA topoisomerase 1	TOP1_HUMAN	91 kDa	1	8	1
437	ATP-dependent RNA helicase DDX19B	DD19B_HUMAN	54 kDa	5	6	3
438	DNA replication licensing factor MCM3	MCM3_HUMAN	91 kDa	5	4	5
439	Cytochrome b-c1 complex subunit 2, mitochondrial	QCR2_HUMAN	48 kDa	7	4	2
440	Nuclear pore complex protein Nup98-Nup96	NUP98_HUMAN	198 kDa	2	2	2
441	Non-POU domain-containing octamer-binding protein	NONO_HUMAN	54 kDa	2	6	3
442	Eukaryotic translation initiation factor 2 subunit 3	IF2G_HUMAN	51 kDa	1	7	4
443	Unconventional myosin-Ib	MYO1B_HUMAN	132 kDa	1	7	3
444	Coronin-1C	COR1C_HUMAN	53 kDa	1	6	4
445	Solute carrier family 2, facilitated glucose transporter member 1	GTR1_HUMAN	54 kDa	3	5	1
446	40S ribosomal protein S20	RS20_HUMAN	13 kDa	1	3	1
447	Tubulin beta-4A chain	TBB4A_HUMAN	50 kDa	4	1	5
448	Eukaryotic translation initiation factor 4 gamma 3	IF4G3_HUMAN	177 kDa	7	1	1
449	Myb-binding protein 1A	MBB1A_HUMAN	149 kDa	1	6	1
450	Breast cancer anti-estrogen resistance protein 1	BCAR1_HUMAN	93 kDa	1	1	13
451	Keratin, type I cuticular Ha5	KRT35_HUMAN	50 kDa	13	1	1
452	Eukaryotic translation initiation factor 3 subunit C	EIF3C_HUMAN (+1)	105 kDa	5	5	3
453	Integrin beta-5	ITB5_HUMAN	88 kDa	4	3	7
454	DNA mismatch repair protein Msh2	MSH2_HUMAN	105 kDa	2	3	4
455	Propionyl-CoA carboxylase beta chain, mitochondrial	PCCB_HUMAN	58 kDa	5	3	5
456	Neutral amino acid transporter B(0)	AAAT_HUMAN	57 kDa	3	3	4
457	Limbic system-associated membrane protein	LSAMP_HUMAN	37 kDa	4	2	5
458	Nascent polypeptide-associated complex subunit alpha	NACA_HUMAN	23 kDa	4	6	3
459	Importin-5	IPO5_HUMAN	124 kDa	5	4	4
460	Protein RCC2	RCC2_HUMAN	56 kDa	5	3	2
461	Interleukin enhancer-binding factor 3	ILF3_HUMAN	95 kDa	2	6	3
462	Exportin-1	XPO1_HUMAN	123 kDa	3	3	2
463	Tumor necrosis factor receptor superfamily member 5	TNR5_HUMAN	31 kDa	6	2	3
464	Thyroid receptor-interacting protein 11	TRIPB_HUMAN	228 kDa	2	2	1
465	Pre-mRNA-processing-splicing factor 8	PRP8_HUMAN	274 kDa	1	4	3
466	Nucleolin	NUCL_HUMAN	77 kDa	1	8	4
467	Nucleoprotein TPR	TPR_HUMAN	267 kDa	7	1	2
468	EH domain-containing protein 3	EHD3_HUMAN	61 kDa	1	1	5
469	Histone-binding protein RBBP7	RBBP7_HUMAN	48 kDa	2	4	1
470	Keratin, type I cuticular Ha6	KRT36_HUMAN	52 kDa	12	1	1
471	Envoplakin	EVPL_HUMAN	232 kDa	1	13	1
472	HLA class I histocompatibility antigen, A-2 alpha chain	1A02_HUMAN (+7)	41 kDa	3	4	5
473	6-phosphogluconate dehydrogenase, decarboxylating	6PGD_HUMAN	53 kDa	4	3	3
474	Catalase	CATA_HUMAN	60 kDa	4	6	4
475	Heterogeneous nuclear ribonucleoprotein Q	HNRPQ_HUMAN	70 kDa	3	7	3
476	Plexin-B2	PLXB2_HUMAN	205 kDa	4	3	5
477	40S ribosomal protein S19	RS19_HUMAN	16 kDa	4	3	4
478	5'-3' exoribonuclease 2	XRN2_HUMAN	109 kDa	3	3	3
479	Vitamin D-binding protein	VTDB_HUMAN	53 kDa	4	4	5
480	YTH domain-containing family protein 2	YTHD2_HUMAN	62 kDa	3	5	3
481	Insulin-like growth factor 2 mRNA-binding protein 3	IF2B3_HUMAN	64 kDa	2	6	4
482	Prohibitin	PHB_HUMAN	30 kDa	7	2	2
483	Heterogeneous nuclear ribonucleoprotein F	HNRPF_HUMAN	46 kDa	2	6	2
484	Serine--tRNA ligase, cytoplasmic	SYSC_HUMAN	59 kDa	2	2	3
485	Hepatocyte growth factor receptor	MET_HUMAN	156 kDa	6	3	1
486	Eukaryotic translation initiation factor 2 subunit 2	IF2B_HUMAN	38 kDa	3	3	2
487	Structural maintenance of chromosomes protein 4	SMC4_HUMAN	147 kDa	3	6	2
488	2',3'-cyclic-nucleotide 3'-phosphodiesterase	CN37_HUMAN	48 kDa	4	1	3
489	Adenosine kinase	ADK_HUMAN	41 kDa	1	2	1
490	Hexokinase-1	HXK1_HUMAN	102 kDa	3	1	1
491	Segment polarity protein dishevelled homolog DVL-2	DVL2_HUMAN	79 kDa	4	2	1
492	Destrin	DEST_HUMAN	19 kDa	3	1	3
493	Spectrin alpha chain, non-erythrocytic 1	SPTN1_HUMAN	285 kDa	4	1	3
494	Vacuolar protein sorting-associated protein VTA1 homolog	VTA1_HUMAN	34 kDa	1	7	1
495	RuvB-like 2	RUVB2_HUMAN	51 kDa	8	2	1
496	MICOS complex subunit MIC60	MIC60_HUMAN	84 kDa	7	4	1
497	AP-2 complex subunit beta	AP2B1_HUMAN	105 kDa	4	4	5
498	Condensin complex subunit 2	CND2_HUMAN	83 kDa	3	4	3
499	Peroxiredoxin-6	PRDX6_HUMAN	25 kDa	5	3	4
500	40S ribosomal protein SA	RSSA_HUMAN	33 kDa	5	4	4
501	Coagulation factor V	FA5_HUMAN	252 kDa	4	3	5
502	Arginase-1	ARGI1_HUMAN	35 kDa	2	5	3
503	Protein FRG1	FRG1_HUMAN	29 kDa	2	2	3
504	Keratin, type II cytoskeletal 80	K2C80_HUMAN	51 kDa	3	6	2
505	Adenylosuccinate synthetase isozyme 2	PURA2_HUMAN	50 kDa	4	3	3
506	Nucleosome assembly protein 1-like 4	NP1L4_HUMAN	43 kDa	4	5	3
507	Importin subunit alpha-1	IMA1_HUMAN	58 kDa	4	5	3
508	Integrin alpha-5	ITA5_HUMAN	115 kDa	4	3	4
509	Calpain-1 catalytic subunit	CAN1_HUMAN	82 kDa	3	2	1
510	Stathmin	STMN1_HUMAN	17 kDa	6	1	2
511	40S ribosomal protein S12	RS12_HUMAN	15 kDa	1	5	5
512	Prostaglandin E synthase 3	TEBP_HUMAN	19 kDa	1	4	2
513	Proteasome-associated protein ECM29 homolog	ECM29_HUMAN	204 kDa	1	5	1
514	Importin-9	IPO9_HUMAN	116 kDa	4	5	1
515	Leucine-rich repeat-containing protein 59	LRC59_HUMAN	35 kDa	3	4	1
516	Nuclear pore complex protein Nup155	NU155_HUMAN	155 kDa	5	7	1
517	Ataxin-2-like protein	ATX2L_HUMAN	113 kDa	1	9	1
518	Early endosome antigen 1	EEA1_HUMAN	162 kDa	7	1	2
519	Rho GTPase-activating protein 1	RHG01_HUMAN	50 kDa	6	6	1
520	V-type proton ATPase catalytic subunit A	VATA_HUMAN	68 kDa	1	5	2
521	ADP-ribosylation factor-like protein 6-interacting protein 4	AR6P4_HUMAN	45 kDa	3	6	3
522	Zinc transporter ZIP10	S39AA_HUMAN	94 kDa	3	3	6
523	Fibulin-1	FBLN1_HUMAN	77 kDa	3	3	3
524	Heat shock protein 75 kDa, mitochondrial	TRAP1_HUMAN	80 kDa	3	4	5
525	Septin-9	SEPT9_HUMAN	65 kDa	4	2	2
526	CD97 antigen	CD97_HUMAN	92 kDa	2	3	4
527	Eukaryotic translation initiation factor 4B	IF4B_HUMAN	69 kDa	4	2	3
528	Phenylalanine--tRNA ligase alpha subunit	SYFA_HUMAN	58 kDa	4	2	4
529	Cell cycle and apoptosis regulator protein 2	CCAR2_HUMAN	103 kDa	5	5	2
530	Histone H1.0	H10_HUMAN	21 kDa	2	6	3
531	DNA replication licensing factor MCM2	MCM2_HUMAN	102 kDa	2	4	2
532	Thy-1 membrane glycoprotein	THY1_HUMAN	18 kDa	5	4	3
533	Eukaryotic translation initiation factor 3 subunit D	EIF3D_HUMAN	64 kDa	3	3	6
534	26S proteasome non-ATPase regulatory subunit 13	PSD13_HUMAN	43 kDa	2	4	2
535	High mobility group protein B1	HMGB1_HUMAN	25 kDa	6	2	2
536	Dolichyl-diphosphooligosaccharide--protein glycosyltransferase subunit STT3A	STT3A_HUMAN	81 kDa	1	3	1
537	DNA mismatch repair protein Msh6	MSH6_HUMAN	153 kDa	1	4	1
538	Sodium/potassium-transporting ATPase subunit beta-1	AT1B1_HUMAN	35 kDa	4	2	1
539	Melanotransferrin	TRFM_HUMAN	80 kDa	1	3	3
540	Nucleoside diphosphate kinase B	NDKB_HUMAN	17 kDa	7	3	1
541	Calcyclin-binding protein	CYBP_HUMAN	26 kDa	3	1	1
542	Guanine nucleotide-binding protein-like 3	GNL3_HUMAN	62 kDa	2	5	1
543	Calponin-3	CNN3_HUMAN	36 kDa	5	1	1
544	Dihydrolipoyllysine-residue acetyltransferase component of pyruvate dehydrogenase complex, mitochondrial	ODP2_HUMAN	69 kDa	8	1	3
545	Luc7-like protein 3	LC7L3_HUMAN	51 kDa	6	1	3
546	A-kinase anchor protein 12	AKA12_HUMAN	191 kDa	7	1	3
547	Cadherin-11	CAD11_HUMAN	88 kDa	1	4	6
548	Keratin, type I cytoskeletal 13	K1C13_HUMAN	50 kDa	1	6	3
549	Endothelin-converting enzyme 1	ECE1_HUMAN	87 kDa	4	1	6
550	Calnexin	CALX_HUMAN	68 kDa	8	2	1
551	Dihydropyrimidinase-related protein 3	DPYL3_HUMAN	62 kDa	1	3	1
552	Keratin, type II cuticular Hb2	KRT82_HUMAN	57 kDa	11	1	1
553	Protein transport protein Sec23A	SC23A_HUMAN	86 kDa	3	4	4
554	UDP-glucose 6-dehydrogenase	UGDH_HUMAN	55 kDa	3	3	3
555	26S proteasome regulatory subunit 8	PRS8_HUMAN	46 kDa	4	2	2
556	Myosin regulatory light chain 12A	ML12A_HUMAN (+1)	20 kDa	4	2	2
557	NEDD8-conjugating enzyme Ubc12	UBC12_HUMAN	21 kDa	3	3	2
558	F-actin-capping protein subunit alpha-1	CAZA1_HUMAN	33 kDa	3	2	3
559	Atlastin-3	ATLA3_HUMAN	61 kDa	2	2	4
560	Eukaryotic translation initiation factor 5B	IF2P_HUMAN	139 kDa	2	5	2
561	Ras-related protein Rab-5C	RAB5C_HUMAN	23 kDa	4	3	2
562	Glucosidase 2 subunit beta	GLU2B_HUMAN	59 kDa	3	3	3
563	N-alpha-acetyltransferase 15, NatA auxiliary subunit	NAA15_HUMAN	101 kDa	3	1	3
564	Phosphatidylinositol-binding clathrin assembly protein	PICAL_HUMAN	71 kDa	2	3	4
565	Puromycin-sensitive aminopeptidase	PSA_HUMAN	103 kDa	3	3	2
566	Surfeit locus protein 4	SURF4_HUMAN	30 kDa	1	3	3
567	Twinfilin-1	TWF1_HUMAN	40 kDa	3	3	2
568	Splicing factor U2AF 35 kDa subunit	U2AF1_HUMAN (+1)	28 kDa	4	2	4
569	Dynamin-2	DYN2_HUMAN	98 kDa	1	4	3
570	Far upstream element-binding protein 1	FUBP1_HUMAN	68 kDa	5	4	2
571	Receptor-type tyrosine-protein phosphatase eta	PTPRJ_HUMAN	146 kDa	2	2	4
572	Lactotransferrin	TRFL_HUMAN	78 kDa	2	2	4
573	Protein S100-A2	S10A2_HUMAN	11 kDa	3	3	1
574	Nardilysin	NRDC_HUMAN	132 kDa	3	2	1
575	Small proline-rich protein 2A	SPR2A_HUMAN (+4)	8 kDa	1	4	3
576	Lymphocyte antigen 75	LY75_HUMAN	198 kDa	2	1	1
577	ADP/ATP translocase 3	ADT3_HUMAN	33 kDa	4	1	1
578	Coagulation factor XIII A chain	F13A_HUMAN	83 kDa	2	2	1
579	Corneodesmosin	CDSN_HUMAN	52 kDa	1	1	4
580	Histidine--tRNA ligase, cytoplasmic	SYHC_HUMAN	57 kDa	4	6	1
581	Cullin-4B	CUL4B_HUMAN	104 kDa	4	4	1
582	26S proteasome non-ATPase regulatory subunit 11	PSD11_HUMAN	47 kDa	3	5	1
583	Alpha-fetoprotein	FETA_HUMAN	69 kDa	1	1	4
584	Histone H1.5	H15_HUMAN	23 kDa	1	3	5
585	Thymosin beta-10	TYB10_HUMAN	5 kDa	1	1	3
586	Nuclear pore glycoprotein p62	NUP62_HUMAN	53 kDa	4	5	1
587	Splicing factor 3A subunit 1	SF3A1_HUMAN	89 kDa	1	3	1
588	NSFL1 cofactor p47	NSF1C_HUMAN	41 kDa	5	1	1
589	Mitotic checkpoint protein BUB3	BUB3_HUMAN	37 kDa	1	3	1
590	Host cell factor 1	HCFC1_HUMAN	209 kDa	1	7	1
591	Eukaryotic translation initiation factor 3 subunit L	EIF3L_HUMAN	67 kDa	4	4	2
592	Tumor protein D54	TPD54_HUMAN	22 kDa	4	3	2
593	Delta-1-pyrroline-5-carboxylate synthase	P5CS_HUMAN	87 kDa	4	3	3
594	Probable ATP-dependent RNA helicase DDX6	DDX6_HUMAN	54 kDa	2	2	1
595	Heterochromatin protein 1-binding protein 3	HP1B3_HUMAN	61 kDa	1	4	4
596	Serine/threonine-protein phosphatase 2A 55 kDa regulatory subunit B alpha isoform	2ABA_HUMAN	52 kDa	1	2	2
597	Interferon-induced, double-stranded RNA-activated protein kinase	E2AK2_HUMAN	62 kDa	1	5	2
598	Serine/arginine-rich splicing factor 6	SRSF6_HUMAN	40 kDa	1	3	2
599	60S ribosomal protein L5	RL5_HUMAN	34 kDa	3	4	1
600	Protein S100-A11	S10AB_HUMAN	12 kDa	4	1	3
601	Acyl-coenzyme A thioesterase 9, mitochondrial	ACOT9_HUMAN	50 kDa	5	4	1
602	10 kDa heat shock protein, mitochondrial	CH10_HUMAN	11 kDa	4	3	1
603	Lamina-associated polypeptide 2, isoforms beta/gamma	LAP2B_HUMAN	51 kDa	5	2	1
604	Ran GTPase-activating protein 1	RAGP1_HUMAN	64 kDa	1	6	1
605	Delta(24)-sterol reductase	DHC24_HUMAN	60 kDa	4	1	4
606	AP-2 complex subunit alpha-1	AP2A1_HUMAN	108 kDa	1	3	3
607	26S proteasome non-ATPase regulatory subunit 6	PSMD6_HUMAN	46 kDa	3	1	1
608	Very-long-chain enoyl-CoA reductase	TECR_HUMAN	36 kDa	3	3	1
609	Deoxynucleoside triphosphate triphosphohydrolase SAMHD1	SAMH1_HUMAN	72 kDa	1	4	1
610	Pachytene checkpoint protein 2 homolog	PCH2_HUMAN	49 kDa	2	5	1
611	Splicing factor, proline- and glutamine-rich	SFPQ_HUMAN	76 kDa	1	3	3
612	Dihydrolipoyllysine-residue succinyltransferase component of 2-oxoglutarate dehydrogenase complex, mitochondrial	ODO2_HUMAN	49 kDa	3	2	1
613	RNA-binding protein 27	RBM27_HUMAN	119 kDa	5	2	1
614	Protein Niban	NIBAN_HUMAN	103 kDa	5	1	2
615	Proteasome activator complex subunit 3	PSME3_HUMAN	30 kDa	1	4	1
616	EF-hand domain-containing protein D2	EFHD2_HUMAN	27 kDa	1	7	1
617	Ras-related protein Rab-7a	RAB7A_HUMAN	23 kDa	2	2	2
618	Macrophage migration inhibitory factor	MIF_HUMAN	12 kDa	4	3	2
619	Plakophilin-1	PKP1_HUMAN	83 kDa	3	2	2
620	Thioredoxin	THIO_HUMAN	12 kDa	3	2	2
621	Septin-7	SEPT7_HUMAN	51 kDa	2	3	2
622	Proliferating cell nuclear antigen	PCNA_HUMAN	29 kDa	2	5	2
623	Endoplasmic reticulum aminopeptidase 1	ERAP1_HUMAN	107 kDa	2	2	2
624	3-hydroxyacyl-CoA dehydrogenase type-2	HCD2_HUMAN	27 kDa	3	1	3
625	Protein flightless-1 homolog	FLII_HUMAN	145 kDa	1	3	2
626	60S ribosomal protein L32	RL32_HUMAN	16 kDa	1	1	2
627	Obg-like ATPase 1	OLA1_HUMAN	45 kDa	1	1	3
628	Acetyl-CoA carboxylase 2	ACACB_HUMAN	277 kDa	2	1	1
629	STE20-like serine/threonine-protein kinase	SLK_HUMAN	143 kDa	1	2	1
630	DNA-(apurinic or apyrimidinic site) lyase	APEX1_HUMAN	36 kDa	4	1	1
631	Actin-related protein 3	ARP3_HUMAN	47 kDa	3	1	1
632	TAR DNA-binding protein 43	TADBP_HUMAN	45 kDa	1	2	4
633	Protein-glutamine gamma-glutamyltransferase E	TGM3_HUMAN	77 kDa	3	1	1
634	Inter-alpha-trypsin inhibitor heavy chain H3	ITIH3_HUMAN	100 kDa	4	1	2
635	E3 ubiquitin/ISG15 ligase TRIM25	TRI25_HUMAN	71 kDa	3	1	1
636	RNA cytidine acetyltransferase	NAT10_HUMAN	116 kDa	1	4	1
637	Rho GTPase-activating protein 29	RHG29_HUMAN	142 kDa	2	5	1
638	E3 ubiquitin-protein ligase RNF213	RN213_HUMAN	591 kDa	1	2	1
639	Protein transport protein Sec61 subunit alpha isoform 1	S61A1_HUMAN	52 kDa	1	3	1
640	26S proteasome non-ATPase regulatory subunit 1	PSMD1_HUMAN	106 kDa	5	2	1
641	Protein PRRC2C	PRC2C_HUMAN	317 kDa	1	4	1
642	Alkyldihydroxyacetonephosphate synthase, peroxisomal	ADAS_HUMAN	73 kDa	3	3	1
643	Golgin subfamily B member 1	GOGB1_HUMAN	376 kDa	1	2	1
644	Importin subunit alpha-7	IMA7_HUMAN	60 kDa	4	1	2
645	Nuclear pore complex protein Nup153	NU153_HUMAN	154 kDa	1	5	1
646	DNA replication licensing factor MCM4	MCM4_HUMAN	97 kDa	2	1	1
647	Baculoviral IAP repeat-containing protein 6	BIRC6_HUMAN	530 kDa	1	2	1
648	Putative keratin-87 protein	KR87P_HUMAN	29 kDa	6	1	1
649	Dolichyl-diphosphooligosaccharide--protein glycosyltransferase subunit STT3B	STT3B_HUMAN	94 kDa	2	2	3
650	Transmembrane protein 33	TMM33_HUMAN	28 kDa	2	2	3
651	Tumor-associated calcium signal transducer 2	TACD2_HUMAN	36 kDa	2	2	2
652	Mitochondrial glutamate carrier 1	GHC1_HUMAN	34 kDa	3	3	2
653	Intercellular adhesion molecule 1	ICAM1_HUMAN	58 kDa	2	3	2
654	Myosin light polypeptide 6	MYL6_HUMAN	17 kDa	2	2	2
655	Ubiquitin carboxyl-terminal hydrolase isozyme L1	UCHL1_HUMAN	25 kDa	2	1	2
656	Serine/arginine repetitive matrix protein 2	SRRM2_HUMAN	300 kDa	1	3	2
657	Melanoma-associated antigen B2	MAGB2_HUMAN	35 kDa	1	2	1
658	Calmodulin-like protein 5	CALL5_HUMAN	16 kDa	1	3	4
659	Multiple myeloma tumor-associated protein 2	MMTA2_HUMAN	29 kDa	1	2	4
660	Macrophage-capping protein	CAPG_HUMAN	38 kDa	3	3	1
661	Cytosolic acyl coenzyme A thioester hydrolase	BACH_HUMAN	42 kDa	3	2	1
662	Brefeldin A-inhibited guanine nucleotide-exchange protein 2	BIG2_HUMAN	202 kDa	1	4	1
663	Nuclear pore complex protein Nup133	NU133_HUMAN	129 kDa	1	3	2
664	Lymphocyte function-associated antigen 3	LFA3_HUMAN	28 kDa	3	1	1
665	Zinc finger RNA-binding protein	ZFR_HUMAN	117 kDa	1	3	1
666	Small nuclear ribonucleoprotein Sm D2	SMD2_HUMAN	14 kDa	3	2	1
667	Gem-associated protein 5	GEMI5_HUMAN	169 kDa	1	4	1
668	Centrosomal protein of 170 kDa	CE170_HUMAN	175 kDa	1	2	1
669	Ras-related C3 botulinum toxin substrate 2	RAC2_HUMAN	21 kDa	1	4	1
670	Leucine-rich repeat-containing protein 40	LRC40_HUMAN	68 kDa	1	2	2
671	Ras-related protein Rab-10	RAB10_HUMAN	23 kDa	4	1	1
672	Splicing factor U2AF 65 kDa subunit	U2AF2_HUMAN	54 kDa	3	2	1
673	Proteasomal ubiquitin receptor ADRM1	ADRM1_HUMAN	42 kDa	4	1	3
674	Protein ERGIC-53	LMAN1_HUMAN	58 kDa	4	1	1
675	Malate dehydrogenase, mitochondrial	MDHM_HUMAN	36 kDa	3	1	1
676	Keratin, type II cytoskeletal 4	K2C4_HUMAN	57 kDa	1	4	3
677	Signal recognition particle subunit SRP72	SRP72_HUMAN	75 kDa	5	1	1
678	Neutral alpha-glucosidase AB	GANAB_HUMAN	107 kDa	2	2	1
679	Dystroglycan	DAG1_HUMAN	97 kDa	2	1	1
680	Dynactin subunit 1	DCTN1_HUMAN	142 kDa	1	2	1
681	Spectrin beta chain, non-erythrocytic 1	SPTB2_HUMAN	275 kDa	2	2	1
682	Constitutive coactivator of PPAR-gamma-like protein 1	F120A_HUMAN	122 kDa	3	4	1
683	Tissue factor pathway inhibitor 2	TFPI2_HUMAN	27 kDa	4	3	1
684	Protein phosphatase 1G	PPM1G_HUMAN	59 kDa	4	2	1
685	Plasma membrane calcium-transporting ATPase 1	AT2B1_HUMAN	139 kDa	4	1	3
686	Condensin complex subunit 1	CND1_HUMAN	157 kDa	1	4	1
687	2'-5'-oligoadenylate synthase 3	OAS3_HUMAN	121 kDa	1	4	1
688	cAMP-dependent protein kinase type II-alpha regulatory subunit	KAP2_HUMAN	46 kDa	2	1	1
689	Ankyrin repeat and KH domain-containing protein 1	ANKH1_HUMAN	269 kDa	1	6	1
690	Sec1 family domain-containing protein 1	SCFD1_HUMAN	72 kDa	3	2	2
691	Inter-alpha-trypsin inhibitor heavy chain H4	ITIH4_HUMAN	103 kDa	2	2	2
692	26S proteasome non-ATPase regulatory subunit 5	PSMD5_HUMAN	56 kDa	2	2	2
693	60 kDa SS-A/Ro ribonucleoprotein	RO60_HUMAN	61 kDa	2	3	1
694	Glypican-6	GPC6_HUMAN	63 kDa	2	2	1
695	FAS-associated factor 2	FAF2_HUMAN	53 kDa	2	1	3
696	Nicotinamide phosphoribosyltransferase	NAMPT_HUMAN	56 kDa	2	1	1
697	Zinc finger CCCH-type antiviral protein 1	ZCCHV_HUMAN	101 kDa	1	2	2
698	Adenylyltransferase and sulfurtransferase MOCS3	MOCS3_HUMAN	50 kDa	1	2	1
699	60S ribosomal protein L22	RL22_HUMAN	15 kDa	1	3	3
700	Histone acetyltransferase type B catalytic subunit	HAT1_HUMAN	50 kDa	2	3	1
701	Plastin-3	PLST_HUMAN	71 kDa	2	2	1
702	DNA repair protein RAD50	RAD50_HUMAN	154 kDa	3	2	1
703	Signal recognition particle 14 kDa protein	SRP14_HUMAN	15 kDa	3	1	2
704	Monocarboxylate transporter 2	MOT2_HUMAN	52 kDa	2	1	3
705	Ectonucleotide pyrophosphatase/phosphodiesterase family member 1	ENPP1_HUMAN	105 kDa	2	1	1
706	Elongation factor 1-beta	EF1B_HUMAN	25 kDa	1	3	1
707	Developmentally-regulated GTP-binding protein 1	DRG1_HUMAN	41 kDa	1	4	1
708	RNA-binding protein 25	RBM25_HUMAN	100 kDa	1	4	1
709	LIM and senescent cell antigen-like-containing domain protein 1	LIMS1_HUMAN	37 kDa	1	1	3
710	Glutathione S-transferase P	GSTP1_HUMAN	23 kDa	5	1	1
711	DnaJ homolog subfamily C member 7	DNJC7_HUMAN	56 kDa	2	3	1
712	Pre-mRNA-processing factor 40 homolog A	PR40A_HUMAN	109 kDa	3	2	1
713	Structural maintenance of chromosomes protein 1A	SMC1A_HUMAN	143 kDa	1	1	2
714	Dolichyl-diphosphooligosaccharide--protein glycosyltransferase subunit 2	RPN2_HUMAN	69 kDa	3	1	1
715	DNA topoisomerase 2-alpha	TOP2A_HUMAN	174 kDa	1	3	1
716	tRNA-splicing ligase RtcB homolog	RTCB_HUMAN	55 kDa	2	2	1
717	Keratin, type II cytoskeletal 3	K2C3_HUMAN	64 kDa	1	4	1
718	Splicing factor 3B subunit 3	SF3B3_HUMAN	136 kDa	3	1	1
719	Elongation factor 1-delta	EF1D_HUMAN	31 kDa	1	4	1
720	Lamin-B1	LMNB1_HUMAN	66 kDa	4	1	3
721	Tensin-3	TENS3_HUMAN	155 kDa	1	1	4
722	Myosin-10	MYH10_HUMAN	229 kDa	1	2	1
723	RNA polymerase-associated protein CTR9 homolog	CTR9_HUMAN	134 kDa	1	2	1
724	Cysteine and glycine-rich protein 1	CSRP1_HUMAN	21 kDa	2	1	1
725	Hsc70-interacting protein	F10A1_HUMAN	41 kDa	1	3	1
726	Serine/threonine-protein kinase N2	PKN2_HUMAN	112 kDa	1	4	1
727	Tyrosine-protein phosphatase non-receptor type 1	PTN1_HUMAN	50 kDa	3	1	1
728	Segment polarity protein dishevelled homolog DVL-3	DVL3_HUMAN	78 kDa	3	1	1
729	U4/U6.U5 tri-snRNP-associated protein 1	SNUT1_HUMAN	90 kDa	1	2	1
730	Adenylosuccinate lyase	PUR8_HUMAN	55 kDa	1	2	1
731	Golgi-specific brefeldin A-resistance guanine nucleotide exchange factor 1	GBF1_HUMAN	206 kDa	1	4	1
732	U2 snRNP-associated SURP motif-containing protein	SR140_HUMAN	118 kDa	1	5	1
733	PDZ and LIM domain protein 4	PDLI4_HUMAN	35 kDa	1	6	1
734	Ubiquitin-like protein ISG15	ISG15_HUMAN	18 kDa	2	1	2
735	Multifunctional protein ADE2	PUR6_HUMAN	47 kDa	1	1	2
736	A disintegrin and metalloproteinase with thrombospondin motifs 1	ATS1_HUMAN	105 kDa	1	3	2
737	ATP-binding cassette sub-family F member 1	ABCF1_HUMAN	96 kDa	1	2	2
738	Tubulin gamma-1 chain	TBG1_HUMAN	51 kDa	1	2	1
739	Disintegrin and metalloproteinase domain-containing protein 9	ADAM9_HUMAN	91 kDa	2	1	2
740	26S proteasome regulatory subunit 6B	PRS6B_HUMAN	47 kDa	2	1	2
741	Heterogeneous nuclear ribonucleoprotein A0	ROA0_HUMAN	31 kDa	1	1	2
742	Nuclear autoantigenic sperm protein	NASP_HUMAN	85 kDa	3	1	1
743	Proteasome assembly chaperone 1	PSMG1_HUMAN	33 kDa	1	2	1
744	Cold shock domain-containing protein E1	CSDE1_HUMAN	89 kDa	2	1	1
745	40S ribosomal protein S30	RS30_HUMAN	7 kDa	1	2	1
746	Protein transport protein Sec24A	SC24A_HUMAN	120 kDa	1	2	1
747	SUMO-activating enzyme subunit 2	SAE2_HUMAN	71 kDa	2	1	1
748	Stomatin-like protein 2, mitochondrial	STML2_HUMAN	39 kDa	3	1	1
749	Bleomycin hydrolase	BLMH_HUMAN	53 kDa	3	1	1
750	TBC1 domain family member 15	TBC15_HUMAN	79 kDa	3	2	1
751	Prothymosin alpha	PTMA_HUMAN	12 kDa	3	1	1
752	Cyclin-dependent kinase 1	CDK1_HUMAN	34 kDa	3	2	1
753	Serine hydroxymethyltransferase, mitochondrial	GLYM_HUMAN	56 kDa	3	1	2
754	Protein S100-A9	S10A9_HUMAN	13 kDa	1	1	2
755	Ribosomal protein S6 kinase alpha-3	KS6A3_HUMAN	84 kDa	3	2	1
756	Eukaryotic translation initiation factor 5A-1	IF5A1_HUMAN	17 kDa	2	1	1
757	ATP-dependent DNA helicase Q1	RECQ1_HUMAN	73 kDa	1	2	2
758	Actin-related protein 2/3 complex subunit 3	ARPC3_HUMAN	21 kDa	1	4	1
759	Coactosin-like protein	COTL1_HUMAN	16 kDa	2	1	2
760	Exosome complex exonuclease RRP44	RRP44_HUMAN	109 kDa	2	3	1
761	Perilipin-3	PLIN3_HUMAN	47 kDa	3	3	1
762	Isochorismatase domain-containing protein 1	ISOC1_HUMAN	32 kDa	1	3	1
763	Probable ubiquitin carboxyl-terminal hydrolase FAF-X	USP9X_HUMAN	292 kDa	1	3	1
764	ATP-dependent 6-phosphofructokinase, muscle type	PFKAM_HUMAN	85 kDa	2	1	1
765	Putative ribosome-binding factor A, mitochondrial	RBFA_HUMAN	38 kDa	1	1	3
766	Proteasome subunit alpha type-4	PSA4_HUMAN	29 kDa	2	1	1
767	Transmembrane emp24 domain-containing protein 10	TMEDA_HUMAN	25 kDa	4	1	1
768	WASH complex subunit 2A	WAC2A_HUMAN (+1)	147 kDa	3	1	1
769	SEC23-interacting protein	S23IP_HUMAN	111 kDa	1	5	1
770	General transcription factor 3C polypeptide 1	TF3C1_HUMAN	239 kDa	1	2	1
771	Breast cancer anti-estrogen resistance protein 3	BCAR3_HUMAN	93 kDa	1	1	4
772	Glucocorticoid receptor	GCR_HUMAN	86 kDa	1	6	1
773	Lon protease homolog, mitochondrial	LONM_HUMAN	106 kDa	2	2	1
774	Peroxiredoxin-5, mitochondrial	PRDX5_HUMAN	22 kDa	2	1	2
775	Cystatin-A	CYTA_HUMAN	11 kDa	2	1	2
776	Rho-related GTP-binding protein RhoC	RHOC_HUMAN	22 kDa	2	1	1
777	Centromere/kinetochore protein zw10 homolog	ZW10_HUMAN	89 kDa	2	1	1
778	14-3-3 protein eta	1433F_HUMAN	28 kDa	2	1	1
779	Spermidine synthase	SPEE_HUMAN	34 kDa	1	2	1
780	Target of Nesh-SH3	TARSH_HUMAN	119 kDa	1	1	2
781	Cytoplasmic FMR1-interacting protein 1	CYFP1_HUMAN	145 kDa	1	2	1
782	KIF1-binding protein	KBP_HUMAN	72 kDa	1	2	1
783	NF-kappa-B-activating protein	NKAP_HUMAN	47 kDa	1	2	1
784	Deoxynucleotidyltransferase terminal-interacting protein 2	TDIF2_HUMAN	84 kDa	1	2	1
785	Ubiquitin carboxyl-terminal hydrolase 5	UBP5_HUMAN	96 kDa	1	1	2
786	Reticulocalbin-1	RCN1_HUMAN	39 kDa	3	1	1
787	Mitochondrial import inner membrane translocase subunit TIM44	TIM44_HUMAN	51 kDa	2	1	1
788	60S ribosomal export protein NMD3	NMD3_HUMAN	58 kDa	2	1	1
789	Serine palmitoyltransferase 1	SPTC1_HUMAN	53 kDa	1	1	3
790	Eukaryotic translation initiation factor 3 subunit G	EIF3G_HUMAN	36 kDa	1	2	1
791	Vacuolar protein sorting-associated protein 35	VPS35_HUMAN	92 kDa	2	1	2
792	Lysophospholipid acyltransferase 7	MBOA7_HUMAN	53 kDa	3	1	1
793	SPATS2-like protein	SPS2L_HUMAN	62 kDa	1	3	1
794	Serpin B6	SPB6_HUMAN	43 kDa	2	1	1
795	Ribonucleoprotein PTB-binding 1	RAVR1_HUMAN	64 kDa	1	2	1
796	Ribosome biogenesis protein BRX1 homolog	BRX1_HUMAN	41 kDa	1	2	1
797	Protein AAR2 homolog	AAR2_HUMAN	43 kDa	2	1	1
798	Probable ATP-dependent RNA helicase DDX52	DDX52_HUMAN	68 kDa	1	2	1
799	Protocadherin-1	PCDH1_HUMAN	115 kDa	2	1	3
800	26S proteasome non-ATPase regulatory subunit 8	PSMD8_HUMAN	40 kDa	3	1	2
801	Ribosomal biogenesis protein LAS1L	LAS1L_HUMAN	83 kDa	2	1	1
802	Tryptophan--tRNA ligase, cytoplasmic	SYWC_HUMAN	53 kDa	1	2	1
803	AH receptor-interacting protein	AIP_HUMAN	38 kDa	1	3	1
804	Tubulin beta-1 chain	TBB1_HUMAN	50 kDa	1	1	3
805	Phosphatidylethanolamine-binding protein 1	PEBP1_HUMAN	21 kDa	3	1	1
806	Coatomer subunit beta'	COPB2_HUMAN	102 kDa	1	4	1
807	Eukaryotic translation initiation factor 3 subunit M	EIF3M_HUMAN	43 kDa	1	3	1
808	Core histone macro-H2A.1	H2AY_HUMAN	40 kDa	1	3	1
809	ATPase family AAA domain-containing protein 3B	ATD3B_HUMAN	73 kDa	3	1	1
810	Ras and Rab interactor 1	RIN1_HUMAN	84 kDa	3	1	1
811	Transaldolase	TALDO_HUMAN	38 kDa	2	1	1
812	Dual specificity mitogen-activated protein kinase kinase 2	MP2K2_HUMAN	44 kDa	2	1	1
813	Complement C4-A	CO4A_HUMAN (+1)	193 kDa	1	1	2
814	Polynucleotide 5'-hydroxyl-kinase NOL9	NOL9_HUMAN	79 kDa	1	2	1
815	DNA polymerase delta catalytic subunit	DPOD1_HUMAN	124 kDa	1	2	1
816	GRB10-interacting GYF protein 2	GGYF2_HUMAN	150 kDa	1	4	1
817	Striatin-interacting protein 1	STRP1_HUMAN	96 kDa	1	3	1
818	Cleavage stimulation factor subunit 2 tau variant	CSTFT_HUMAN	64 kDa	1	4	1
819	Eukaryotic translation initiation factor 3 subunit B	EIF3B_HUMAN	92 kDa	1	2	1
820	CD70 antigen	CD70_HUMAN	21 kDa	1	1	2
821	Sorting nexin-2	SNX2_HUMAN	58 kDa	1	1	2
822	Calcium homeostasis endoplasmic reticulum protein	CHERP_HUMAN	104 kDa	1	2	1
823	RAC-alpha serine/threonine-protein kinase	AKT1_HUMAN	56 kDa	1	1	2
824	Ubiquitin-conjugating enzyme E2 Z	UBE2Z_HUMAN	38 kDa	1	1	2
825	Proteasome inhibitor PI31 subunit	PSMF1_HUMAN	30 kDa	1	2	1
826	14-3-3 protein sigma	1433S_HUMAN	28 kDa	2	1	1
827	Serine/arginine repetitive matrix protein 1	SRRM1_HUMAN	102 kDa	2	1	2
828	U3 small nucleolar RNA-associated protein 14 homolog A	UT14A_HUMAN	88 kDa	1	2	2
829	Alanyl-tRNA editing protein Aarsd1	AASD1_HUMAN	45 kDa	2	2	1
830	Melanoma-associated antigen D2	MAGD2_HUMAN	65 kDa	1	2	2
831	Aspartyl/asparaginyl beta-hydroxylase	ASPH_HUMAN	86 kDa	2	1	1
832	Protein pelota homolog	PELO_HUMAN	43 kDa	1	1	2
833	Serine/threonine-protein kinase VRK1	VRK1_HUMAN	45 kDa	1	2	1
834	Eukaryotic peptide chain release factor subunit 1	ERF1_HUMAN	49 kDa	1	3	1
835	Exosome component 10	EXOSX_HUMAN	101 kDa	1	3	1
836	Inverted formin-2	INF2_HUMAN	136 kDa	1	1	2
837	Collagen alpha-1(II) chain	CO2A1_HUMAN	142 kDa	1	1	3
838	C-type mannose receptor 2	MRC2_HUMAN	167 kDa	1	1	3
839	Enhancer of mRNA-decapping protein 4	EDC4_HUMAN	152 kDa	1	3	1
840	Cytochrome b-c1 complex subunit 1, mitochondrial	QCR1_HUMAN	53 kDa	1	1	2
841	Protein transport protein Sec23B	SC23B_HUMAN	86 kDa	2	1	1
842	tRNA methyltransferase 10 homolog C	TM10C_HUMAN	47 kDa	1	2	1
843	Nucleosome assembly protein 1-like 1	NP1L1_HUMAN	45 kDa	1	2	1
844	Serine-threonine kinase receptor-associated protein	STRAP_HUMAN	38 kDa	2	1	1
845	ATP synthase subunit f, mitochondrial	ATPK_HUMAN	11 kDa	3	1	1
846	Signal transducer and activator of transcription 3	STAT3_HUMAN	88 kDa	1	2	1
847	cAMP-dependent protein kinase catalytic subunit alpha	KAPCA_HUMAN	41 kDa	2	1	1
848	Eukaryotic translation initiation factor 5	IF5_HUMAN	49 kDa	2	1	1
849	Cartilage oligomeric matrix protein	COMP_HUMAN	83 kDa	1	1	3
850	Protein O-GlcNAcase	OGA_HUMAN	103 kDa	1	2	1
851	Parafibromin	CDC73_HUMAN	61 kDa	1	3	1
852	Basic leucine zipper and W2 domain-containing protein 1	BZW1_HUMAN	48 kDa	3	1	1
853	Probable ATP-dependent RNA helicase DDX17	DDX17_HUMAN	80 kDa	1	3	1
854	Protein S100-A7	S10A7_HUMAN	11 kDa	1	1	4
855	Squamous cell carcinoma antigen recognized by T-cells 3	SART3_HUMAN	110 kDa	1	3	1
856	Lysine--tRNA ligase	SYK_HUMAN	68 kDa	3	1	1
857	Lysozyme C	LYSC_HUMAN	17 kDa	1	1	3
858	AP-1 complex subunit mu-1	AP1M1_HUMAN	49 kDa	1	2	1
859	Heat shock factor-binding protein 1	HSBP1_HUMAN	9 kDa	1	4	1
860	Tropomodulin-3	TMOD3_HUMAN	40 kDa	1	3	1
861	ATP-dependent RNA helicase DHX36	DHX36_HUMAN	115 kDa	1	2	1
862	Heterogeneous nuclear ribonucleoprotein H3	HNRH3_HUMAN	37 kDa	1	2	1
863	Protein SGT1 homolog	SGT1_HUMAN	41 kDa	1	2	1
864	Probable ATP-dependent RNA helicase DDX47	DDX47_HUMAN	51 kDa	1	2	1
865	Sister chromatid cohesion protein PDS5 homolog A	PDS5A_HUMAN	151 kDa	2	1	1
866	26S proteasome non-ATPase regulatory subunit 7	PSMD7_HUMAN	37 kDa	2	1	1
867	UBX domain-containing protein 1	UBXN1_HUMAN	33 kDa	2	1	1
868	DnaJ homolog subfamily A member 1	DNJA1_HUMAN	45 kDa	2	1	1
869	Protein FAM114A2	F1142_HUMAN	55 kDa	2	1	1
870	Proteasome subunit alpha type-7	PSA7_HUMAN	28 kDa	1	2	1
871	Asparagine--tRNA ligase, cytoplasmic	SYNC_HUMAN	63 kDa	1	1	2
872	DNA replication licensing factor MCM5	MCM5_HUMAN	82 kDa	1	2	1
873	Guanine nucleotide-binding protein G(s) subunit alpha isoforms short	GNAS2_HUMAN	46 kDa	2	1	1
874	Citrate synthase, mitochondrial	CISY_HUMAN	52 kDa	2	1	1
875	MMS19 nucleotide excision repair protein homolog	MMS19_HUMAN	113 kDa	1	2	1
876	Tetratricopeptide repeat protein 37	TTC37_HUMAN	175 kDa	1	2	1
877	Protein bicaudal D homolog 2	BICD2_HUMAN	94 kDa	2	1	1
878	Spartin	SPART_HUMAN	73 kDa	2	1	1
879	Nucleolar GTP-binding protein 1	NOG1_HUMAN	74 kDa	1	2	1
880	Chondroitin sulfate proteoglycan 4	CSPG4_HUMAN	251 kDa	1	1	3
881	Adapter molecule crk	CRK_HUMAN	34 kDa	1	2	1
882	Deubiquitinating protein VCIP135	VCIP1_HUMAN	134 kDa	1	2	1
883	Kinesin light chain 1	KLC1_HUMAN	65 kDa	1	2	1
884	Lupus La protein	LA_HUMAN	47 kDa	2	1	1
885	Charged multivesicular body protein 5	CHMP5_HUMAN	25 kDa	1	3	1
886	Plexin-A2	PLXA2_HUMAN	211 kDa	1	1	2
887	GPN-loop GTPase 1	GPN1_HUMAN	42 kDa	1	3	1
888	Translation initiation factor eIF-2B subunit epsilon	EI2BE_HUMAN	80 kDa	2	1	1
889	Segment polarity protein dishevelled homolog DVL-1	DVL1_HUMAN (+1)	75 kDa	2	1	1
890	General transcription factor 3C polypeptide 3	TF3C3_HUMAN	101 kDa	1	2	1
891	Acetyl-CoA acetyltransferase, mitochondrial	THIL_HUMAN	45 kDa	2	1	1
892	Next to BRCA1 gene 1 protein	NBR1_HUMAN	107 kDa	1	2	1
893	ATP synthase F(0) complex subunit B1, mitochondrial	AT5F1_HUMAN	29 kDa	2	1	1
894	Thymidylate kinase	KTHY_HUMAN	24 kDa	2	1	1
895	Proteasome activator complex subunit 1	PSME1_HUMAN	29 kDa	1	1	2
896	Drebrin-like protein	DBNL_HUMAN	48 kDa	2	1	1
897	N-alpha-acetyltransferase 10	NAA10_HUMAN	26 kDa	2	1	1
898	Ras-related protein Rab-14	RAB14_HUMAN	24 kDa	2	1	1
899	Helicase SKI2W	SKIV2_HUMAN	138 kDa	1	2	1
900	Double-stranded RNA-specific adenosine deaminase	DSRAD_HUMAN	136 kDa	1	2	1
901	Electron transfer flavoprotein subunit beta	ETFB_HUMAN	28 kDa	2	1	1
					11314	11835	10346
END OF FILE
