# Supplementary material for: Focal adhesion kinase promotes ribosome biogenesis to drive advanced thyroid cancer cell growth and survival
Source: Front Oncol. 2025 May 19;15:1252544. doi: 10.3389/fonc.2025.1252544 (PMC12127332; doi:10.3389/fonc.2025.1252544)
Supplement: Supplementary file 5 [file Table5.xlsx]

## Sheet: Sheet1
Table 5. BioID Replicate 2 Protein Spectral Counts
BIoID Replicate 2
Protein Grouping Strategy: Experiment-wide grouping with binary peptide-protein weights
Peptide Thresholds: 95.0% minimum
Protein Thresholds: 99.0% minimum and 2 peptides minimum
Peptide FDR: 0.0% (Decoy)
Protein FDR: 0.0% (Decoy)
GO Annotation Source(s):
Displaying:Exclusive Spectrum Count
	BioID Replicate 2			Peptide Spectral Matches (PSM)
#	Identified Proteins (545)	Uniprot Accession	Molecular Weight	BioID EV	BioID WT FAK	BioID Y397F
k	Neuroblast differentiation-associated protein AHNAK OS=Homo sapiens GN=AHNAK PE=1 SV=2	AHNK_HUMAN	629 kDa	925	474	599
2	Keratin, type II cytoskeletal 1 OS=Homo sapiens GN=KRT1 PE=1 SV=6	K2C1_HUMAN	66 kDa	501	358	411
3	Keratin, type I cytoskeletal 10 OS=Homo sapiens GN=KRT10 PE=1 SV=6	K1C10_HUMAN	59 kDa	381	261	315
4	Keratin, type I cytoskeletal 9 OS=Homo sapiens GN=KRT9 PE=1 SV=3	K1C9_HUMAN	62 kDa	294	218	263
5	Filamin-A OS=Homo sapiens GN=FLNA PE=1 SV=4	FLNA_HUMAN	281 kDa	357	180	197
6	Keratin, type II cytoskeletal 2 epidermal OS=Homo sapiens GN=KRT2 PE=1 SV=2	K22E_HUMAN	65 kDa	337	238	258
7	Acetyl-CoA carboxylase 1 OS=Homo sapiens GN=ACACA PE=1 SV=2	ACACA_HUMAN	266 kDa	163	226	222
8	Pyruvate carboxylase, mitochondrial OS=Homo sapiens GN=PC PE=1 SV=2	PYC_HUMAN	130 kDa	159	209	219
9	Tenascin OS=Homo sapiens GN=TNC PE=1 SV=3	TENA_HUMAN	241 kDa	164	138	180
10	Serum albumin OS=Homo sapiens GN=ALB PE=1 SV=2	ALBU_HUMAN	69 kDa	106	85	100
11	Plectin OS=Homo sapiens GN=PLEC PE=1 SV=3	PLEC_HUMAN	532 kDa	96	116	178
12	Protein AHNAK2 OS=Homo sapiens GN=AHNAK2 PE=1 SV=2	AHNK2_HUMAN	617 kDa	99	57	45
13	Methylcrotonoyl-CoA carboxylase subunit alpha, mitochondrial OS=Homo sapiens GN=MCCC1 PE=1 SV=3	MCCA_HUMAN	80 kDa	97	104	131
14	Keratin, type I cytoskeletal 14 OS=Homo sapiens GN=KRT14 PE=1 SV=4	K1C14_HUMAN	52 kDa	147	89	105
15	Myosin-9 OS=Homo sapiens GN=MYH9 PE=1 SV=4	MYH9_HUMAN	227 kDa	75	119	128
16	Keratin, type II cytoskeletal 5 OS=Homo sapiens GN=KRT5 PE=1 SV=3	K2C5_HUMAN	62 kDa	126	94	111
17	Propionyl-CoA carboxylase alpha chain, mitochondrial OS=Homo sapiens GN=PCCA PE=1 SV=4	PCCA_HUMAN	80 kDa	60	99	112
18	Desmoplakin OS=Homo sapiens GN=DSP PE=1 SV=3	DESP_HUMAN	332 kDa	80	60	79
19	Heterogeneous nuclear ribonucleoprotein M OS=Homo sapiens GN=HNRNPM PE=1 SV=3	HNRPM_HUMAN	78 kDa	4	9	8
20	Fibronectin OS=Homo sapiens GN=FN1 PE=1 SV=4	FINC_HUMAN	263 kDa	24	82	93
21	Keratin, type I cytoskeletal 16 OS=Homo sapiens GN=KRT16 PE=1 SV=4	K1C16_HUMAN	51 kDa	78	41	64
22	Focal adhesion kinase 1 OS=Homo sapiens GN=PTK2 PE=1 SV=2	FAK1_HUMAN	119 kDa	0	38	84
23	Filamin-B OS=Homo sapiens GN=FLNB PE=1 SV=2	FLNB_HUMAN	278 kDa	28	61	54
24	Epidermal growth factor receptor OS=Homo sapiens GN=EGFR PE=1 SV=2	EGFR_HUMAN	134 kDa	47	47	68
25	Pyruvate kinase PKM OS=Homo sapiens GN=PKM PE=1 SV=4	KPYM_HUMAN	58 kDa	43	57	57
26	Actin, cytoplasmic 1 OS=Homo sapiens GN=ACTB PE=1 SV=1	ACTB_HUMAN	42 kDa	47	46	46
27	Annexin A2 OS=Homo sapiens GN=ANXA2 PE=1 SV=2	ANXA2_HUMAN	39 kDa	46	44	59
28	Heat shock protein HSP 90-beta OS=Homo sapiens GN=HSP90AB1 PE=1 SV=4	HS90B_HUMAN	83 kDa	23	50	43
29	Keratin, type II cytoskeletal 6C OS=Homo sapiens GN=KRT6C PE=1 SV=3	K2C6C_HUMAN	60 kDa	59	36	42
30	60 kDa heat shock protein, mitochondrial OS=Homo sapiens GN=HSPD1 PE=1 SV=2	CH60_HUMAN	61 kDa	25	53	56
31	Elongation factor 2 OS=Homo sapiens GN=EEF2 PE=1 SV=4	EF2_HUMAN	95 kDa	24	51	39
32	Apolipoprotein B-100 OS=Homo sapiens GN=APOB PE=1 SV=2	APOB_HUMAN	516 kDa	26	32	30
33	Elongation factor 1-alpha 1 OS=Homo sapiens GN=EEF1A1 PE=1 SV=1	EF1A1_HUMAN	50 kDa	30	41	42
34	Heat shock cognate 71 kDa protein OS=Homo sapiens GN=HSPA8 PE=1 SV=1	HSP7C_HUMAN	71 kDa	35	41	41
35	Protein CYR61 OS=Homo sapiens GN=CYR61 PE=1 SV=1	CYR61_HUMAN	42 kDa	37	40	41
36	CD166 antigen OS=Homo sapiens GN=ALCAM PE=1 SV=2	CD166_HUMAN	65 kDa	19	37	43
37	Ephrin type-A receptor 2 OS=Homo sapiens GN=EPHA2 PE=1 SV=2	EPHA2_HUMAN	108 kDa	31	29	37
38	Integrin beta-1 OS=Homo sapiens GN=ITGB1 PE=1 SV=2	ITB1_HUMAN	88 kDa	28	46	39
39	5'-nucleotidase OS=Homo sapiens GN=NT5E PE=1 SV=1	5NTD_HUMAN	63 kDa	21	26	31
40	Tubulin alpha-1C chain OS=Homo sapiens GN=TUBA1C PE=1 SV=1	TBA1C_HUMAN	50 kDa	27	34	38
41	Transforming growth factor-beta-induced protein ig-h3 OS=Homo sapiens GN=TGFBI PE=1 SV=1	BGH3_HUMAN	75 kDa	22	40	26
42	Hornerin OS=Homo sapiens GN=HRNR PE=1 SV=2	HORN_HUMAN	282 kDa	42	30	39
43	Protein-glutamine gamma-glutamyltransferase 2 OS=Homo sapiens GN=TGM2 PE=1 SV=2	TGM2_HUMAN	77 kDa	6	17	43
44	Desmoglein-2 OS=Homo sapiens GN=DSG2 PE=1 SV=2	DSG2_HUMAN	122 kDa	30	40	26
45	Alpha-enolase OS=Homo sapiens GN=ENO1 PE=1 SV=2	ENOA_HUMAN	47 kDa	25	27	34
46	Junction plakoglobin OS=Homo sapiens GN=JUP PE=1 SV=3	PLAK_HUMAN	82 kDa	27	21	38
47	Microtubule-associated protein 1B OS=Homo sapiens GN=MAP1B PE=1 SV=2	MAP1B_HUMAN	271 kDa	21	18	9
48	Ribosome-binding protein 1 OS=Homo sapiens GN=RRBP1 PE=1 SV=4	RRBP1_HUMAN	152 kDa	13	32	40
49	Integrin alpha-2 OS=Homo sapiens GN=ITGA2 PE=1 SV=1	ITA2_HUMAN	129 kDa	12	41	23
50	Talin-1 OS=Homo sapiens GN=TLN1 PE=1 SV=3	TLN1_HUMAN	270 kDa	12	20	30
51	Hemoglobin subunit alpha OS=Homo sapiens GN=HBA1 PE=1 SV=2	HBA_HUMAN	15 kDa	19	19	29
52	Transferrin receptor protein 1 OS=Homo sapiens GN=TFRC PE=1 SV=2	TFR1_HUMAN	85 kDa	15	38	20
53	Desmoglein-1 OS=Homo sapiens GN=DSG1 PE=1 SV=2	DSG1_HUMAN	114 kDa	36	24	28
54	Microtubule-actin cross-linking factor 1, isoforms 1/2/3/5 OS=Homo sapiens GN=MACF1 PE=1 SV=4	MACF1_HUMAN	838 kDa	0	4	7
55	78 kDa glucose-regulated protein OS=Homo sapiens GN=HSPA5 PE=1 SV=2	GRP78_HUMAN	72 kDa	13	26	30
56	Glyceraldehyde-3-phosphate dehydrogenase OS=Homo sapiens GN=GAPDH PE=1 SV=3	G3P_HUMAN	36 kDa	21	21	22
57	Nucleolin OS=Homo sapiens GN=NCL PE=1 SV=3	NUCL_HUMAN	77 kDa	18	25	26
58	Clathrin heavy chain 1 OS=Homo sapiens GN=CLTC PE=1 SV=5	CLH1_HUMAN	192 kDa	5	19	22
59	RNA-binding protein 27 OS=Homo sapiens GN=RBM27 PE=1 SV=2	RBM27_HUMAN	119 kDa	20	0	0
60	Basigin OS=Homo sapiens GN=BSG PE=1 SV=2	BASI_HUMAN	42 kDa	25	26	32
61	Cytoskeleton-associated protein 4 OS=Homo sapiens GN=CKAP4 PE=1 SV=2	CKAP4_HUMAN	66 kDa	17	24	32
62	Integrin alpha-V OS=Homo sapiens GN=ITGAV PE=1 SV=2	ITAV_HUMAN	116 kDa	16	25	21
63	Keratin, type II cytoskeletal 78 OS=Homo sapiens GN=KRT78 PE=2 SV=2	K2C78_HUMAN	57 kDa	31	14	15
64	Integrin alpha-3 OS=Homo sapiens GN=ITGA3 PE=1 SV=5	ITA3_HUMAN	117 kDa	14	27	25
65	60S ribosomal protein L38 OS=Homo sapiens GN=RPL38 PE=1 SV=2	RL38_HUMAN	8 kDa	14	21	15
66	Cytoplasmic dynein 1 heavy chain 1 OS=Homo sapiens GN=DYNC1H1 PE=1 SV=5	DYHC1_HUMAN	532 kDa	0	10	7
67	CD44 antigen OS=Homo sapiens GN=CD44 PE=1 SV=3	CD44_HUMAN	82 kDa	21	26	29
68	Endoplasmin OS=Homo sapiens GN=HSP90B1 PE=1 SV=1	ENPL_HUMAN	92 kDa	9	26	24
69	Stress-70 protein, mitochondrial OS=Homo sapiens GN=HSPA9 PE=1 SV=2	GRP75_HUMAN	74 kDa	5	26	23
70	Vimentin OS=Homo sapiens GN=VIM PE=1 SV=4	VIME_HUMAN	54 kDa	20	19	15
71	Thrombospondin-1 OS=Homo sapiens GN=THBS1 PE=1 SV=2	TSP1_HUMAN	129 kDa	13	19	22
72	Nucleophosmin OS=Homo sapiens GN=NPM1 PE=1 SV=2	NPM_HUMAN	33 kDa	16	18	20
73	Histone H4 OS=Homo sapiens GN=HIST1H4A PE=1 SV=2	H4_HUMAN	11 kDa	23	20	20
74	Phosphoglycerate kinase 1 OS=Homo sapiens GN=PGK1 PE=1 SV=3	PGK1_HUMAN	45 kDa	4	13	21
75	DNA-dependent protein kinase catalytic subunit OS=Homo sapiens GN=PRKDC PE=1 SV=3	PRKDC_HUMAN	469 kDa	0	4	5
76	Ephrin type-B receptor 2 OS=Homo sapiens GN=EPHB2 PE=1 SV=5	EPHB2_HUMAN	117 kDa	14	22	24
77	Prelamin-A/C OS=Homo sapiens GN=LMNA PE=1 SV=1	LMNA_HUMAN	74 kDa	11	18	30
78	Tubulin beta-4B chain OS=Homo sapiens GN=TUBB4B PE=1 SV=1	TBB4B_HUMAN	50 kDa	16	17	18
79	Cofilin-1 OS=Homo sapiens GN=CFL1 PE=1 SV=3	COF1_HUMAN	19 kDa	16	25	23
80	Microtubule-associated protein 4 OS=Homo sapiens GN=MAP4 PE=1 SV=3	MAP4_HUMAN	121 kDa	12	9	10
81	Integrin beta-3 OS=Homo sapiens GN=ITGB3 PE=1 SV=2	ITB3_HUMAN	87 kDa	3	24	27
82	Cadherin-2 OS=Homo sapiens GN=CDH2 PE=1 SV=4	CADH2_HUMAN	100 kDa	11	12	13
83	Filamin-C OS=Homo sapiens GN=FLNC PE=1 SV=3	FLNC_HUMAN	291 kDa	0	10	16
84	Inactive tyrosine-protein kinase 7 OS=Homo sapiens GN=PTK7 PE=1 SV=2	PTK7_HUMAN	118 kDa	10	21	18
85	Ceruloplasmin OS=Homo sapiens GN=CP PE=1 SV=1	CERU_HUMAN	122 kDa	12	15	16
86	Keratin, type I cytoskeletal 17 OS=Homo sapiens GN=KRT17 PE=1 SV=2	K1C17_HUMAN	48 kDa	27	11	12
87	Keratin, type II cytoskeletal 1b OS=Homo sapiens GN=KRT77 PE=2 SV=3	K2C1B_HUMAN	62 kDa	22	7	12
88	Nuclear mitotic apparatus protein 1 OS=Homo sapiens GN=NUMA1 PE=1 SV=2	NUMA1_HUMAN	238 kDa	0	2	3
89	Spectrin alpha chain, non-erythrocytic 1 OS=Homo sapiens GN=SPTAN1 PE=1 SV=3	SPTN1_HUMAN	285 kDa	12	3	0
90	Cadherin-13 OS=Homo sapiens GN=CDH13 PE=1 SV=1	CAD13_HUMAN	78 kDa	5	19	15
91	Heat shock 70 kDa protein 4 OS=Homo sapiens GN=HSPA4 PE=1 SV=4	HSP74_HUMAN	94 kDa	2	12	14
92	Cell surface glycoprotein MUC18 OS=Homo sapiens GN=MCAM PE=1 SV=2	MUC18_HUMAN	72 kDa	13	18	20
93	Src substrate cortactin OS=Homo sapiens GN=CTTN PE=1 SV=2	SRC8_HUMAN	62 kDa	28	4	7
94	ATP synthase subunit beta, mitochondrial OS=Homo sapiens GN=ATP5B PE=1 SV=3	ATPB_HUMAN	57 kDa	7	18	19
95	Protein disulfide-isomerase A3 OS=Homo sapiens GN=PDIA3 PE=1 SV=4	PDIA3_HUMAN	57 kDa	9	16	23
96	Ubiquitin-40S ribosomal protein S27a OS=Homo sapiens GN=RPS27A PE=1 SV=2	RS27A_HUMAN	18 kDa	12	12	13
97	T-complex protein 1 subunit theta OS=Homo sapiens GN=CCT8 PE=1 SV=4	TCPQ_HUMAN	60 kDa	11	18	20
98	Kinectin OS=Homo sapiens GN=KTN1 PE=1 SV=1	KTN1_HUMAN	156 kDa	2	10	15
99	Alpha-actinin-4 OS=Homo sapiens GN=ACTN4 PE=1 SV=2	ACTN4_HUMAN	105 kDa	7	18	24
100	Alpha-2-macroglobulin OS=Homo sapiens GN=A2M PE=1 SV=3	A2MG_HUMAN	163 kDa	7	7	15
101	Histone H2B type 1-J OS=Homo sapiens GN=HIST1H2BJ PE=1 SV=3	H2B1J_HUMAN	14 kDa	13	15	20
102	Moesin OS=Homo sapiens GN=MSN PE=1 SV=3	MOES_HUMAN	68 kDa	8	17	18
103	Peroxiredoxin-1 OS=Homo sapiens GN=PRDX1 PE=1 SV=1	PRDX1_HUMAN	22 kDa	13	17	17
104	Secreted frizzled-related protein 1 OS=Homo sapiens GN=SFRP1 PE=1 SV=1	SFRP1_HUMAN	35 kDa	12	12	13
105	14-3-3 protein zeta/delta OS=Homo sapiens GN=YWHAZ PE=1 SV=1	1433Z_HUMAN	28 kDa	12	15	16
106	CD109 antigen OS=Homo sapiens GN=CD109 PE=1 SV=2	CD109_HUMAN	162 kDa	9	8	18
107	Histone H1.3 OS=Homo sapiens GN=HIST1H1D PE=1 SV=2	H13_HUMAN	22 kDa	7	10	14
108	Leucine-rich PPR motif-containing protein, mitochondrial OS=Homo sapiens GN=LRPPRC PE=1 SV=3	LPPRC_HUMAN	158 kDa	3	8	11
109	Alpha-2-HS-glycoprotein OS=Homo sapiens GN=AHSG PE=1 SV=1	FETUA_HUMAN	39 kDa	7	5	5
110	Ubiquitin-like modifier-activating enzyme 1 OS=Homo sapiens GN=UBA1 PE=1 SV=3	UBA1_HUMAN	118 kDa	6	13	18
111	Ras GTPase-activating-like protein IQGAP1 OS=Homo sapiens GN=IQGAP1 PE=1 SV=1	IQGA1_HUMAN	189 kDa	6	5	4
112	Adenylyl cyclase-associated protein 1 OS=Homo sapiens GN=CAP1 PE=1 SV=5	CAP1_HUMAN	52 kDa	5	13	11
113	Protein disulfide-isomerase OS=Homo sapiens GN=P4HB PE=1 SV=3	PDIA1_HUMAN	57 kDa	3	14	19
114	Versican core protein OS=Homo sapiens GN=VCAN PE=1 SV=3	CSPG2_HUMAN	373 kDa	4	10	3
115	Heat shock 70 kDa protein 1A OS=Homo sapiens GN=HSPA1A PE=1 SV=1	HS71A_HUMAN (+1)	70 kDa	21	4	6
116	Inter-alpha-trypsin inhibitor heavy chain H2 OS=Homo sapiens GN=ITIH2 PE=1 SV=2	ITIH2_HUMAN	106 kDa	6	7	5
117	L-lactate dehydrogenase A chain OS=Homo sapiens GN=LDHA PE=1 SV=2	LDHA_HUMAN	37 kDa	8	13	13
118	A-kinase anchor protein 12 OS=Homo sapiens GN=AKAP12 PE=1 SV=4	AKA12_HUMAN	191 kDa	5	13	5
119	Keratin, type I cuticular Ha3-I OS=Homo sapiens GN=KRT33A PE=2 SV=2	KT33A_HUMAN	46 kDa	0	0	25
120	40S ribosomal protein S25 OS=Homo sapiens GN=RPS25 PE=1 SV=1	RS25_HUMAN	14 kDa	17	13	17
121	E3 SUMO-protein ligase RanBP2 OS=Homo sapiens GN=RANBP2 PE=1 SV=2	RBP2_HUMAN	358 kDa	6	0	0
122	ATP synthase subunit alpha, mitochondrial OS=Homo sapiens GN=ATP5A1 PE=1 SV=1	ATPA_HUMAN	60 kDa	3	11	11
123	Neurogenic locus notch homolog protein 2 OS=Homo sapiens GN=NOTCH2 PE=1 SV=3	NOTC2_HUMAN	265 kDa	2	9	18
124	Keratin, type II cuticular Hb5 OS=Homo sapiens GN=KRT85 PE=1 SV=1	KRT85_HUMAN	56 kDa	0	0	32
125	Filaggrin-2 OS=Homo sapiens GN=FLG2 PE=1 SV=1	FILA2_HUMAN	248 kDa	10	6	6
126	40S ribosomal protein S16 OS=Homo sapiens GN=RPS16 PE=1 SV=2	RS16_HUMAN	16 kDa	11	9	12
127	Protein-glutamine gamma-glutamyltransferase E OS=Homo sapiens GN=TGM3 PE=1 SV=4	TGM3_HUMAN	77 kDa	6	3	5
128	Stress-induced-phosphoprotein 1 OS=Homo sapiens GN=STIP1 PE=1 SV=1	STIP1_HUMAN	63 kDa	9	6	8
129	40S ribosomal protein S29 OS=Homo sapiens GN=RPS29 PE=1 SV=2	RS29_HUMAN	7 kDa	2	3	0
130	Annexin A1 OS=Homo sapiens GN=ANXA1 PE=1 SV=2	ANXA1_HUMAN	39 kDa	15	10	6
131	CUB domain-containing protein 1 OS=Homo sapiens GN=CDCP1 PE=1 SV=3	CDCP1_HUMAN	93 kDa	10	8	11
132	Hepatocyte growth factor receptor OS=Homo sapiens GN=MET PE=1 SV=4	MET_HUMAN	156 kDa	5	12	6
133	Periostin OS=Homo sapiens GN=POSTN PE=1 SV=2	POSTN_HUMAN	93 kDa	9	7	2
134	Elongation factor 1-gamma OS=Homo sapiens GN=EEF1G PE=1 SV=3	EF1G_HUMAN	50 kDa	6	10	7
135	Keratinocyte proline-rich protein OS=Homo sapiens GN=KPRP PE=1 SV=1	KPRP_HUMAN	64 kDa	11	6	6
136	Tight junction protein ZO-1 OS=Homo sapiens GN=TJP1 PE=1 SV=3	ZO1_HUMAN	195 kDa	26	0	0
137	Neuropilin-1 OS=Homo sapiens GN=NRP1 PE=1 SV=3	NRP1_HUMAN	103 kDa	4	8	7
138	Serpin B3 OS=Homo sapiens GN=SERPINB3 PE=1 SV=2	SPB3_HUMAN	45 kDa	23	3	0
139	Dermcidin OS=Homo sapiens GN=DCD PE=1 SV=2	DCD_HUMAN	11 kDa	9	9	7
140	Treacle protein OS=Homo sapiens GN=TCOF1 PE=1 SV=3	TCOF_HUMAN	152 kDa	8	6	9
141	Nucleoprotein TPR OS=Homo sapiens GN=TPR PE=1 SV=3	TPR_HUMAN	267 kDa	7	4	3
142	Melanotransferrin OS=Homo sapiens GN=MELTF PE=1 SV=2	TRFM_HUMAN	80 kDa	0	9	11
143	Heterogeneous nuclear ribonucleoprotein U OS=Homo sapiens GN=HNRNPU PE=1 SV=6	HNRPU_HUMAN	91 kDa	0	5	2
144	40S ribosomal protein S3a OS=Homo sapiens GN=RPS3A PE=1 SV=2	RS3A_HUMAN	30 kDa	6	10	11
145	40S ribosomal protein S18 OS=Homo sapiens GN=RPS18 PE=1 SV=3	RS18_HUMAN	18 kDa	6	6	10
146	Heat shock protein HSP 90-alpha OS=Homo sapiens GN=HSP90AA1 PE=1 SV=5	HS90A_HUMAN	85 kDa	4	11	11
147	Peptidyl-prolyl cis-trans isomerase A OS=Homo sapiens GN=PPIA PE=1 SV=2	PPIA_HUMAN	18 kDa	6	11	9
148	60S ribosomal protein L23 OS=Homo sapiens GN=RPL23 PE=1 SV=1	RL23_HUMAN	15 kDa	9	6	9
149	Sodium/potassium-transporting ATPase subunit alpha-1 OS=Homo sapiens GN=ATP1A1 PE=1 SV=1	AT1A1_HUMAN	113 kDa	0	4	7
150	C-1-tetrahydrofolate synthase, cytoplasmic OS=Homo sapiens GN=MTHFD1 PE=1 SV=3	C1TC_HUMAN	102 kDa	0	8	4
151	E3 ubiquitin-protein ligase UBR4 OS=Homo sapiens GN=UBR4 PE=1 SV=1	UBR4_HUMAN	574 kDa	0	2	0
152	Monocarboxylate transporter 4 OS=Homo sapiens GN=SLC16A3 PE=1 SV=1	MOT4_HUMAN	49 kDa	6	7	15
153	Peptidyl-prolyl cis-trans isomerase B OS=Homo sapiens GN=PPIB PE=1 SV=2	PPIB_HUMAN	24 kDa	4	10	12
154	Prothrombin OS=Homo sapiens GN=F2 PE=1 SV=2	THRB_HUMAN	70 kDa	8	10	8
155	Adhesion G protein-coupled receptor L2 OS=Homo sapiens GN=ADGRL2 PE=1 SV=2	AGRL2_HUMAN	163 kDa	5	2	7
156	Integrin alpha-6 OS=Homo sapiens GN=ITGA6 PE=1 SV=5	ITA6_HUMAN	127 kDa	2	12	6
157	ADP/ATP translocase 3 OS=Homo sapiens GN=SLC25A6 PE=1 SV=4	ADT3_HUMAN	33 kDa	0	5	7
158	Desmocollin-1 OS=Homo sapiens GN=DSC1 PE=1 SV=2	DSC1_HUMAN	100 kDa	11	5	9
159	Hemoglobin subunit beta OS=Homo sapiens GN=HBB PE=1 SV=2	HBB_HUMAN	16 kDa	11	11	8
160	Ezrin OS=Homo sapiens GN=EZR PE=1 SV=4	EZRI_HUMAN	69 kDa	0	6	8
161	Activated RNA polymerase II transcriptional coactivator p15 OS=Homo sapiens GN=SUB1 PE=1 SV=3	TCP4_HUMAN	14 kDa	5	6	13
162	Protein SREK1IP1 OS=Homo sapiens GN=SREK1IP1 PE=1 SV=1	SR1IP_HUMAN	18 kDa	5	9	6
163	Plexin-B2 OS=Homo sapiens GN=PLXNB2 PE=1 SV=3	PLXB2_HUMAN	205 kDa	3	11	10
164	Filaggrin OS=Homo sapiens GN=FLG PE=1 SV=3	FILA_HUMAN	435 kDa	3	2	2
165	Annexin A6 OS=Homo sapiens GN=ANXA6 PE=1 SV=3	ANXA6_HUMAN	76 kDa	0	5	14
166	Calmodulin-like protein 5 OS=Homo sapiens GN=CALML5 PE=1 SV=2	CALL5_HUMAN	16 kDa	17	4	0
167	Acetyl-CoA carboxylase 2 OS=Homo sapiens GN=ACACB PE=1 SV=3	ACACB_HUMAN	277 kDa	0	0	2
168	182 kDa tankyrase-1-binding protein OS=Homo sapiens GN=TNKS1BP1 PE=1 SV=4	TB182_HUMAN	182 kDa	13	0	0
169	Arginase-1 OS=Homo sapiens GN=ARG1 PE=1 SV=2	ARGI1_HUMAN	35 kDa	7	6	8
170	Eukaryotic translation initiation factor 4 gamma 1 OS=Homo sapiens GN=EIF4G1 PE=1 SV=4	IF4G1_HUMAN	175 kDa	6	7	6
171	Splicing factor 3B subunit 2 OS=Homo sapiens GN=SF3B2 PE=1 SV=2	SF3B2_HUMAN	100 kDa	8	2	0
172	Protocadherin Fat 1 OS=Homo sapiens GN=FAT1 PE=1 SV=2	FAT1_HUMAN	506 kDa	4	0	0
173	T-complex protein 1 subunit eta OS=Homo sapiens GN=CCT7 PE=1 SV=2	TCPH_HUMAN	59 kDa	0	5	3
174	Retinitis pigmentosa 9 protein OS=Homo sapiens GN=RP9 PE=1 SV=2	RP9_HUMAN	26 kDa	5	6	7
175	Tubulin beta chain OS=Homo sapiens GN=TUBB PE=1 SV=2	TBB5_HUMAN	50 kDa	3	8	9
176	Hypoxia up-regulated protein 1 OS=Homo sapiens GN=HYOU1 PE=1 SV=1	HYOU1_HUMAN	111 kDa	0	4	4
177	Calnexin OS=Homo sapiens GN=CANX PE=1 SV=2	CALX_HUMAN	68 kDa	3	10	9
178	Complement C3 OS=Homo sapiens GN=C3 PE=1 SV=2	CO3_HUMAN	187 kDa	3	3	2
179	Exportin-2 OS=Homo sapiens GN=CSE1L PE=1 SV=3	XPO2_HUMAN	110 kDa	0	6	8
180	Dolichyl-diphosphooligosaccharide--protein glycosyltransferase subunit 1 OS=Homo sapiens GN=RPN1 PE=1 SV=1	RPN1_HUMAN	69 kDa	0	7	13
181	Calpastatin OS=Homo sapiens GN=CAST PE=1 SV=4	ICAL_HUMAN	77 kDa	6	7	4
182	Histone H2A.J OS=Homo sapiens GN=H2AFJ PE=1 SV=1	H2AJ_HUMAN	14 kDa	3	4	4
183	Importin subunit beta-1 OS=Homo sapiens GN=KPNB1 PE=1 SV=2	IMB1_HUMAN	97 kDa	0	5	12
184	Fatty acid synthase OS=Homo sapiens GN=FASN PE=1 SV=3	FAS_HUMAN	273 kDa	0	3	3
185	Alpha-actinin-1 OS=Homo sapiens GN=ACTN1 PE=1 SV=2	ACTN1_HUMAN	103 kDa	0	5	5
186	Limbic system-associated membrane protein OS=Homo sapiens GN=LSAMP PE=1 SV=2	LSAMP_HUMAN	37 kDa	5	8	11
187	Bifunctional glutamate/proline--tRNA ligase OS=Homo sapiens GN=EPRS PE=1 SV=5	SYEP_HUMAN	171 kDa	2	3	6
188	Transgelin-2 OS=Homo sapiens GN=TAGLN2 PE=1 SV=3	TAGL2_HUMAN	22 kDa	9	2	8
189	Tight junction protein ZO-2 OS=Homo sapiens GN=TJP2 PE=1 SV=2	ZO2_HUMAN	134 kDa	2	0	0
190	Connective tissue growth factor OS=Homo sapiens GN=CTGF PE=1 SV=2	CTGF_HUMAN	38 kDa	2	10	3
191	Annexin A5 OS=Homo sapiens GN=ANXA5 PE=1 SV=2	ANXA5_HUMAN	36 kDa	0	4	10
192	Latent-transforming growth factor beta-binding protein 4 OS=Homo sapiens GN=LTBP4 PE=1 SV=2	LTBP4_HUMAN	173 kDa	2	8	0
193	Apolipoprotein E OS=Homo sapiens GN=APOE PE=1 SV=1	APOE_HUMAN	36 kDa	0	11	4
194	Cullin-associated NEDD8-dissociated protein 1 OS=Homo sapiens GN=CAND1 PE=1 SV=2	CAND1_HUMAN	136 kDa	0	3	4
195	Sodium/potassium-transporting ATPase subunit beta-3 OS=Homo sapiens GN=ATP1B3 PE=1 SV=1	AT1B3_HUMAN	32 kDa	6	9	8
196	Suprabasin OS=Homo sapiens GN=SBSN PE=1 SV=2	SBSN_HUMAN	61 kDa	6	5	3
197	4F2 cell-surface antigen heavy chain OS=Homo sapiens GN=SLC3A2 PE=1 SV=3	4F2_HUMAN	68 kDa	3	4	7
198	Heterogeneous nuclear ribonucleoprotein K OS=Homo sapiens GN=HNRNPK PE=1 SV=1	HNRPK_HUMAN	51 kDa	0	6	10
199	Nascent polypeptide-associated complex subunit alpha, muscle-specific form OS=Homo sapiens GN=NACA PE=1 SV=1	NACAM_HUMAN	205 kDa	9	0	0
200	Spectrin beta chain, non-erythrocytic 1 OS=Homo sapiens GN=SPTBN1 PE=1 SV=2	SPTB2_HUMAN	275 kDa	0	2	2
201	Carboxypeptidase Q OS=Homo sapiens GN=CPQ PE=1 SV=1	CBPQ_HUMAN	52 kDa	4	5	6
202	Multiple myeloma tumor-associated protein 2 OS=Homo sapiens GN=MMTAG2 PE=1 SV=1	MMTA2_HUMAN	29 kDa	5	8	10
203	Keratin, type II cytoskeletal 80 OS=Homo sapiens GN=KRT80 PE=1 SV=2	K2C80_HUMAN	51 kDa	5	2	4
204	Fatty acid-binding protein, epidermal OS=Homo sapiens GN=FABP5 PE=1 SV=3	FABP5_HUMAN	15 kDa	13	5	2
205	DNA topoisomerase 1 OS=Homo sapiens GN=TOP1 PE=1 SV=2	TOP1_HUMAN	91 kDa	0	4	0
206	Protein disulfide-isomerase A6 OS=Homo sapiens GN=PDIA6 PE=1 SV=1	PDIA6_HUMAN	48 kDa	3	7	7
207	Splicing factor, proline- and glutamine-rich OS=Homo sapiens GN=SFPQ PE=1 SV=2	SFPQ_HUMAN	76 kDa	5	5	6
208	T-complex protein 1 subunit epsilon OS=Homo sapiens GN=CCT5 PE=1 SV=1	TCPE_HUMAN	60 kDa	2	0	3
209	T-complex protein 1 subunit beta OS=Homo sapiens GN=CCT2 PE=1 SV=4	TCPB_HUMAN	57 kDa	0	5	5
210	Eukaryotic translation initiation factor 5B OS=Homo sapiens GN=EIF5B PE=1 SV=4	IF2P_HUMAN	139 kDa	0	3	5
211	Vigilin OS=Homo sapiens GN=HDLBP PE=1 SV=2	VIGLN_HUMAN	141 kDa	2	0	4
212	Triosephosphate isomerase OS=Homo sapiens GN=TPI1 PE=1 SV=3	TPIS_HUMAN	31 kDa	0	6	8
213	Phosphate carrier protein, mitochondrial OS=Homo sapiens GN=SLC25A3 PE=1 SV=2	MPCP_HUMAN	40 kDa	0	6	8
214	14-3-3 protein theta OS=Homo sapiens GN=YWHAQ PE=1 SV=1	1433T_HUMAN	28 kDa	5	7	9
215	LIM and SH3 domain protein 1 OS=Homo sapiens GN=LASP1 PE=1 SV=2	LASP1_HUMAN	30 kDa	2	3	4
216	Alpha-fetoprotein OS=Homo sapiens GN=AFP PE=1 SV=1	FETA_HUMAN	69 kDa	2	7	5
217	Mediator of RNA polymerase II transcription subunit 19 OS=Homo sapiens GN=MED19 PE=1 SV=2	MED19_HUMAN	26 kDa	0	0	2
218	Heat shock protein 105 kDa OS=Homo sapiens GN=HSPH1 PE=1 SV=1	HS105_HUMAN	97 kDa	4	4	0
219	T-complex protein 1 subunit zeta OS=Homo sapiens GN=CCT6A PE=1 SV=3	TCPZ_HUMAN	58 kDa	0	4	3
220	CD59 glycoprotein OS=Homo sapiens GN=CD59 PE=1 SV=1	CD59_HUMAN	14 kDa	6	6	8
221	Flap endonuclease 1 OS=Homo sapiens GN=FEN1 PE=1 SV=1	FEN1_HUMAN	43 kDa	4	4	3
222	Glucosidase 2 subunit beta OS=Homo sapiens GN=PRKCSH PE=1 SV=2	GLU2B_HUMAN	59 kDa	2	5	9
223	Serpin H1 OS=Homo sapiens GN=SERPINH1 PE=1 SV=2	SERPH_HUMAN	46 kDa	3	8	5
224	Arginine and glutamate-rich protein 1 OS=Homo sapiens GN=ARGLU1 PE=1 SV=1	ARGL1_HUMAN	33 kDa	2	4	4
225	Lamina-associated polypeptide 2, isoform alpha OS=Homo sapiens GN=TMPO PE=1 SV=2	LAP2A_HUMAN	75 kDa	10	0	0
226	Corneodesmosin OS=Homo sapiens GN=CDSN PE=1 SV=3	CDSN_HUMAN	52 kDa	7	0	0
227	Protein PRRC2C OS=Homo sapiens GN=PRRC2C PE=1 SV=4	PRC2C_HUMAN	317 kDa	4	0	0
228	Proteasome activator complex subunit 1 OS=Homo sapiens GN=PSME1 PE=1 SV=1	PSME1_HUMAN	29 kDa	0	0	2
229	HLA class I histocompatibility antigen, A-33 alpha chain OS=Homo sapiens GN=HLA-A PE=1 SV=3	1A33_HUMAN	41 kDa	2	7	4
230	Gelsolin OS=Homo sapiens GN=GSN PE=1 SV=1	GELS_HUMAN	86 kDa	3	3	5
231	Plasminogen activator inhibitor 1 RNA-binding protein OS=Homo sapiens GN=SERBP1 PE=1 SV=2	PAIRB_HUMAN	45 kDa	2	4	4
232	Nucleolar protein of 40 kDa OS=Homo sapiens GN=ZCCHC17 PE=1 SV=1	NO40_HUMAN	28 kDa	3	6	5
233	X-ray repair cross-complementing protein 6 OS=Homo sapiens GN=XRCC6 PE=1 SV=2	XRCC6_HUMAN	70 kDa	2	3	4
234	Programmed cell death 1 ligand 1 OS=Homo sapiens GN=CD274 PE=1 SV=1	PD1L1_HUMAN	33 kDa	3	7	8
235	Fructose-bisphosphate aldolase A OS=Homo sapiens GN=ALDOA PE=1 SV=2	ALDOA_HUMAN	39 kDa	3	6	6
236	Zinc-alpha-2-glycoprotein OS=Homo sapiens GN=AZGP1 PE=1 SV=2	ZA2G_HUMAN	34 kDa	8	3	2
237	Threonine--tRNA ligase, cytoplasmic OS=Homo sapiens GN=TARS PE=1 SV=3	SYTC_HUMAN	83 kDa	0	5	6
238	Voltage-dependent anion-selective channel protein 2 OS=Homo sapiens GN=VDAC2 PE=1 SV=2	VDAC2_HUMAN	32 kDa	0	5	4
239	T-complex protein 1 subunit delta OS=Homo sapiens GN=CCT4 PE=1 SV=4	TCPD_HUMAN	58 kDa	0	6	6
240	RRP12-like protein OS=Homo sapiens GN=RRP12 PE=1 SV=2	RRP12_HUMAN	144 kDa	0	2	2
241	Discoidin, CUB and LCCL domain-containing protein 2 OS=Homo sapiens GN=DCBLD2 PE=1 SV=1	DCBD2_HUMAN	85 kDa	0	7	11
242	Sushi domain-containing protein 5 OS=Homo sapiens GN=SUSD5 PE=1 SV=3	SUSD5_HUMAN	68 kDa	0	5	6
243	Eukaryotic initiation factor 4A-I OS=Homo sapiens GN=EIF4A1 PE=1 SV=1	IF4A1_HUMAN	46 kDa	5	5	6
244	40S ribosomal protein S19 OS=Homo sapiens GN=RPS19 PE=1 SV=2	RS19_HUMAN	16 kDa	7	5	4
245	T-complex protein 1 subunit gamma OS=Homo sapiens GN=CCT3 PE=1 SV=4	TCPG_HUMAN	61 kDa	4	5	5
246	Tropomyosin alpha-3 chain OS=Homo sapiens GN=TPM3 PE=1 SV=2	TPM3_HUMAN	33 kDa	4	5	5
247	40S ribosomal protein S3 OS=Homo sapiens GN=RPS3 PE=1 SV=2	RS3_HUMAN	27 kDa	3	4	7
248	Heterogeneous nuclear ribonucleoprotein A1 OS=Homo sapiens GN=HNRNPA1 PE=1 SV=5	ROA1_HUMAN	39 kDa	2	3	8
249	Heterogeneous nuclear ribonucleoprotein H OS=Homo sapiens GN=HNRNPH1 PE=1 SV=4	HNRH1_HUMAN	49 kDa	4	6	5
250	14-3-3 protein beta/alpha OS=Homo sapiens GN=YWHAB PE=1 SV=3	1433B_HUMAN	28 kDa	3	6	8
251	Trifunctional enzyme subunit alpha, mitochondrial OS=Homo sapiens GN=HADHA PE=1 SV=2	ECHA_HUMAN	83 kDa	0	3	3
252	EGF-like repeat and discoidin I-like domain-containing protein 3 OS=Homo sapiens GN=EDIL3 PE=1 SV=1	EDIL3_HUMAN	54 kDa	0	5	3
253	Poly(rC)-binding protein 2 OS=Homo sapiens GN=PCBP2 PE=1 SV=1	PCBP2_HUMAN	39 kDa	4	6	4
254	Nucleosome assembly protein 1-like 1 OS=Homo sapiens GN=NAP1L1 PE=1 SV=1	NP1L1_HUMAN	45 kDa	2	2	3
255	ATPase family AAA domain-containing protein 3A OS=Homo sapiens GN=ATAD3A PE=1 SV=2	ATD3A_HUMAN	71 kDa	3	2	2
256	Serine/arginine repetitive matrix protein 1 OS=Homo sapiens GN=SRRM1 PE=1 SV=2	SRRM1_HUMAN	102 kDa	0	2	0
257	Keratin, type II cytoskeletal 4 OS=Homo sapiens GN=KRT4 PE=1 SV=4	K2C4_HUMAN	57 kDa	3	0	2
258	Myoferlin OS=Homo sapiens GN=MYOF PE=1 SV=1	MYOF_HUMAN	235 kDa	0	2	2
259	NSFL1 cofactor p47 OS=Homo sapiens GN=NSFL1C PE=1 SV=2	NSF1C_HUMAN	41 kDa	15	0	0
260	Vitamin D-binding protein OS=Homo sapiens GN=GC PE=1 SV=1	VTDB_HUMAN	53 kDa	2	2	4
261	L-lactate dehydrogenase B chain OS=Homo sapiens GN=LDHB PE=1 SV=2	LDHB_HUMAN	37 kDa	2	4	9
262	ATP-citrate synthase OS=Homo sapiens GN=ACLY PE=1 SV=3	ACLY_HUMAN	121 kDa	0	3	5
263	Nucleolar and coiled-body phosphoprotein 1 OS=Homo sapiens GN=NOLC1 PE=1 SV=2	NOLC1_HUMAN	74 kDa	0	3	2
264	Envoplakin OS=Homo sapiens GN=EVPL PE=1 SV=3	EVPL_HUMAN	232 kDa	4	0	0
265	Matrin-3 OS=Homo sapiens GN=MATR3 PE=1 SV=2	MATR3_HUMAN	95 kDa	0	2	0
266	ATP-dependent 6-phosphofructokinase, platelet type OS=Homo sapiens GN=PFKP PE=1 SV=2	PFKAP_HUMAN	86 kDa	0	2	2
267	40S ribosomal protein S5 OS=Homo sapiens GN=RPS5 PE=1 SV=4	RS5_HUMAN	23 kDa	6	5	4
268	Keratin, type II cytoskeletal 6A OS=Homo sapiens GN=KRT6A PE=1 SV=3	K2C6A_HUMAN	60 kDa	8	3	6
269	Protein FRG1 OS=Homo sapiens GN=FRG1 PE=1 SV=1	FRG1_HUMAN	29 kDa	3	2	3
270	Serpin B12 OS=Homo sapiens GN=SERPINB12 PE=1 SV=1	SPB12_HUMAN	46 kDa	6	3	3
271	Probable ATP-dependent RNA helicase DDX5 OS=Homo sapiens GN=DDX5 PE=1 SV=1	DDX5_HUMAN	69 kDa	2	3	4
272	Inter-alpha-trypsin inhibitor heavy chain H3 OS=Homo sapiens GN=ITIH3 PE=1 SV=2	ITIH3_HUMAN	100 kDa	2	3	4
273	Profilin-1 OS=Homo sapiens GN=PFN1 PE=1 SV=2	PROF1_HUMAN	15 kDa	2	4	7
274	Minor histocompatibility antigen H13 OS=Homo sapiens GN=HM13 PE=1 SV=1	HM13_HUMAN	41 kDa	3	0	5
275	ATP synthase subunit O, mitochondrial OS=Homo sapiens GN=ATP5O PE=1 SV=1	ATPO_HUMAN	23 kDa	0	3	3
276	Glycogen phosphorylase, brain form OS=Homo sapiens GN=PYGB PE=1 SV=5	PYGB_HUMAN	97 kDa	0	2	0
277	Paxillin OS=Homo sapiens GN=PXN PE=1 SV=3	PAXI_HUMAN	65 kDa	0	2	7
278	Integrin beta-5 OS=Homo sapiens GN=ITGB5 PE=1 SV=1	ITB5_HUMAN	88 kDa	0	3	7
279	X-ray repair cross-complementing protein 5 OS=Homo sapiens GN=XRCC5 PE=1 SV=3	XRCC5_HUMAN	83 kDa	0	4	3
280	Far upstream element-binding protein 2 OS=Homo sapiens GN=KHSRP PE=1 SV=4	FUBP2_HUMAN	73 kDa	0	2	2
281	Rab GDP dissociation inhibitor beta OS=Homo sapiens GN=GDI2 PE=1 SV=2	GDIB_HUMAN	51 kDa	0	3	0
282	Segment polarity protein dishevelled homolog DVL-2 OS=Homo sapiens GN=DVL2 PE=1 SV=1	DVL2_HUMAN	79 kDa	7	0	2
283	Golgi apparatus protein 1 OS=Homo sapiens GN=GLG1 PE=1 SV=2	GSLG1_HUMAN	135 kDa	0	0	6
284	Thioredoxin-like protein 1 OS=Homo sapiens GN=TXNL1 PE=1 SV=3	TXNL1_HUMAN	32 kDa	10	0	0
285	Urokinase-type plasminogen activator OS=Homo sapiens GN=PLAU PE=1 SV=2	UROK_HUMAN	49 kDa	3	3	5
286	D-3-phosphoglycerate dehydrogenase OS=Homo sapiens GN=PHGDH PE=1 SV=4	SERA_HUMAN	57 kDa	2	3	5
287	Perilipin-3 OS=Homo sapiens GN=PLIN3 PE=1 SV=3	PLIN3_HUMAN	47 kDa	4	2	2
288	60S ribosomal protein L37a OS=Homo sapiens GN=RPL37A PE=1 SV=2	RL37A_HUMAN	10 kDa	2	3	5
289	NF-kappa-B-activating protein OS=Homo sapiens GN=NKAP PE=1 SV=1	NKAP_HUMAN	47 kDa	0	2	4
290	Thy-1 membrane glycoprotein OS=Homo sapiens GN=THY1 PE=1 SV=2	THY1_HUMAN	18 kDa	0	5	3
291	Plakophilin-1 OS=Homo sapiens GN=PKP1 PE=1 SV=2	PKP1_HUMAN	83 kDa	4	0	3
292	60S ribosomal protein L4 OS=Homo sapiens GN=RPL4 PE=1 SV=5	RL4_HUMAN	48 kDa	0	3	3
293	Transitional endoplasmic reticulum ATPase OS=Homo sapiens GN=VCP PE=1 SV=4	TERA_HUMAN	89 kDa	3	0	0
294	LIM domain and actin-binding protein 1 OS=Homo sapiens GN=LIMA1 PE=1 SV=1	LIMA1_HUMAN	85 kDa	2	3	0
295	Protein disulfide-isomerase A4 OS=Homo sapiens GN=PDIA4 PE=1 SV=2	PDIA4_HUMAN	73 kDa	0	4	3
296	Prohibitin OS=Homo sapiens GN=PHB PE=1 SV=1	PHB_HUMAN	30 kDa	0	7	6
297	Apolipoprotein D OS=Homo sapiens GN=APOD PE=1 SV=1	APOD_HUMAN	21 kDa	2	0	3
298	CD97 antigen OS=Homo sapiens GN=CD97 PE=1 SV=4	CD97_HUMAN	92 kDa	4	5	3
299	Four and a half LIM domains protein 1 OS=Homo sapiens GN=FHL1 PE=1 SV=4	FHL1_HUMAN	36 kDa	4	4	2
300	Nuclear migration protein nudC OS=Homo sapiens GN=NUDC PE=1 SV=1	NUDC_HUMAN	38 kDa	3	2	2
301	Lysozyme C OS=Homo sapiens GN=LYZ PE=1 SV=1	LYSC_HUMAN	17 kDa	0	3	0
302	60S ribosomal protein L10 OS=Homo sapiens GN=RPL10 PE=1 SV=4	RL10_HUMAN	25 kDa	2	2	4
303	Pre-mRNA-processing factor 40 homolog A OS=Homo sapiens GN=PRPF40A PE=1 SV=2	PR40A_HUMAN	109 kDa	0	2	0
304	Transcription intermediary factor 1-beta OS=Homo sapiens GN=TRIM28 PE=1 SV=5	TIF1B_HUMAN	89 kDa	4	0	3
305	Intercellular adhesion molecule 1 OS=Homo sapiens GN=ICAM1 PE=1 SV=2	ICAM1_HUMAN	58 kDa	2	0	5
306	Protein S100-A9 OS=Homo sapiens GN=S100A9 PE=1 SV=1	S10A9_HUMAN	13 kDa	0	6	0
307	Voltage-dependent anion-selective channel protein 1 OS=Homo sapiens GN=VDAC1 PE=1 SV=2	VDAC1_HUMAN	31 kDa	0	0	4
308	Cadherin-11 OS=Homo sapiens GN=CDH11 PE=2 SV=2	CAD11_HUMAN	88 kDa	0	6	3
309	Plastin-3 OS=Homo sapiens GN=PLS3 PE=1 SV=4	PLST_HUMAN	71 kDa	0	6	3
310	Tumor-associated calcium signal transducer 2 OS=Homo sapiens GN=TACSTD2 PE=1 SV=3	TACD2_HUMAN	36 kDa	0	6	0
311	Keratin, type II cytoskeletal 8 OS=Homo sapiens GN=KRT8 PE=1 SV=7	K2C8_HUMAN	54 kDa	0	0	6
312	Keratin, type II cuticular Hb6 OS=Homo sapiens GN=KRT86 PE=1 SV=1	KRT86_HUMAN	53 kDa	0	0	13
313	Peroxiredoxin-2 OS=Homo sapiens GN=PRDX2 PE=1 SV=5	PRDX2_HUMAN	22 kDa	3	2	6
314	Lactotransferrin OS=Homo sapiens GN=LTF PE=1 SV=6	TRFL_HUMAN	78 kDa	4	3	5
315	40S ribosomal protein S4, X isoform OS=Homo sapiens GN=RPS4X PE=1 SV=2	RS4X_HUMAN	30 kDa	2	4	5
316	Protein S100-A6 OS=Homo sapiens GN=S100A6 PE=1 SV=1	S10A6_HUMAN	10 kDa	3	0	2
317	Peroxiredoxin-6 OS=Homo sapiens GN=PRDX6 PE=1 SV=3	PRDX6_HUMAN	25 kDa	0	0	2
318	Calmodulin OS=Homo sapiens GN=CALM1 PE=1 SV=2	CALM_HUMAN	17 kDa	3	2	0
319	T-complex protein 1 subunit alpha OS=Homo sapiens GN=TCP1 PE=1 SV=1	TCPA_HUMAN	60 kDa	0	2	0
320	Puromycin-sensitive aminopeptidase OS=Homo sapiens GN=NPEPPS PE=1 SV=2	PSA_HUMAN	103 kDa	0	6	3
321	Glutaminase kidney isoform, mitochondrial OS=Homo sapiens GN=GLS PE=1 SV=1	GLSK_HUMAN	73 kDa	0	5	3
322	Adenosylhomocysteinase OS=Homo sapiens GN=AHCY PE=1 SV=4	SAHH_HUMAN	48 kDa	3	5	5
323	Catalase OS=Homo sapiens GN=CAT PE=1 SV=3	CATA_HUMAN	60 kDa	5	2	2
324	Polyadenylate-binding protein 1 OS=Homo sapiens GN=PABPC1 PE=1 SV=2	PABP1_HUMAN	71 kDa	2	3	3
325	Heterogeneous nuclear ribonucleoprotein D0 OS=Homo sapiens GN=HNRNPD PE=1 SV=1	HNRPD_HUMAN	38 kDa	0	5	4
326	Prolactin-inducible protein OS=Homo sapiens GN=PIP PE=1 SV=1	PIP_HUMAN	17 kDa	3	0	2
327	Ig gamma-1 chain C region OS=Homo sapiens GN=IGHG1 PE=1 SV=1	IGHG1_HUMAN	36 kDa	9	0	0
328	Receptor-type tyrosine-protein phosphatase eta OS=Homo sapiens GN=PTPRJ PE=1 SV=3	PTPRJ_HUMAN	146 kDa	0	0	2
329	MICOS complex subunit MIC60 OS=Homo sapiens GN=IMMT PE=1 SV=1	MIC60_HUMAN	84 kDa	0	0	2
330	Coatomer subunit beta OS=Homo sapiens GN=COPB1 PE=1 SV=3	COPB_HUMAN	107 kDa	0	2	5
331	Eukaryotic translation initiation factor 4 gamma 3 OS=Homo sapiens GN=EIF4G3 PE=1 SV=2	IF4G3_HUMAN	177 kDa	7	0	0
332	26S proteasome non-ATPase regulatory subunit 2 OS=Homo sapiens GN=PSMD2 PE=1 SV=3	PSMD2_HUMAN	100 kDa	0	4	0
333	Caspase-14 OS=Homo sapiens GN=CASP14 PE=1 SV=2	CASPE_HUMAN	28 kDa	6	2	3
334	Protein Wnt-5a OS=Homo sapiens GN=WNT5A PE=1 SV=2	WNT5A_HUMAN	42 kDa	0	4	4
335	CTP synthase 1 OS=Homo sapiens GN=CTPS1 PE=1 SV=2	PYRG1_HUMAN	67 kDa	0	3	2
336	Zinc transporter ZIP10 OS=Homo sapiens GN=SLC39A10 PE=1 SV=2	S39AA_HUMAN	94 kDa	0	5	2
337	Non-POU domain-containing octamer-binding protein OS=Homo sapiens GN=NONO PE=1 SV=4	NONO_HUMAN	54 kDa	4	0	0
338	14-3-3 protein sigma OS=Homo sapiens GN=SFN PE=1 SV=1	1433S_HUMAN	28 kDa	6	2	0
339	Protein bicaudal D homolog 2 OS=Homo sapiens GN=BICD2 PE=1 SV=1	BICD2_HUMAN	94 kDa	4	0	0
340	Cystatin-A OS=Homo sapiens GN=CSTA PE=1 SV=1	CYTA_HUMAN	11 kDa	5	2	0
341	Extended synaptotagmin-1 OS=Homo sapiens GN=ESYT1 PE=1 SV=1	ESYT1_HUMAN	123 kDa	5	0	0
342	Phosphatidylethanolamine-binding protein 1 OS=Homo sapiens GN=PEBP1 PE=1 SV=3	PEBP1_HUMAN	21 kDa	2	3	3
343	Transketolase OS=Homo sapiens GN=TKT PE=1 SV=3	TKT_HUMAN	68 kDa	3	3	2
344	Bleomycin hydrolase OS=Homo sapiens GN=BLMH PE=1 SV=1	BLMH_HUMAN	53 kDa	3	0	0
345	Solute carrier family 2, facilitated glucose transporter member 1 OS=Homo sapiens GN=SLC2A1 PE=1 SV=2	GTR1_HUMAN	54 kDa	0	0	2
346	Poliovirus receptor OS=Homo sapiens GN=PVR PE=1 SV=2	PVR_HUMAN	45 kDa	0	0	3
347	High mobility group protein B1 OS=Homo sapiens GN=HMGB1 PE=1 SV=3	HMGB1_HUMAN	25 kDa	0	4	3
348	ADP-ribosylation factor-like protein 6-interacting protein 4 OS=Homo sapiens GN=ARL6IP4 PE=1 SV=2	AR6P4_HUMAN	45 kDa	0	2	4
349	Sorting nexin-2 OS=Homo sapiens GN=SNX2 PE=1 SV=2	SNX2_HUMAN	58 kDa	0	2	0
350	Calreticulin OS=Homo sapiens GN=CALR PE=1 SV=1	CALR_HUMAN	48 kDa	0	3	7
351	Nucleoside diphosphate kinase B OS=Homo sapiens GN=NME2 PE=1 SV=1	NDKB_HUMAN	17 kDa	0	2	3
352	14-3-3 protein epsilon OS=Homo sapiens GN=YWHAE PE=1 SV=1	1433E_HUMAN	29 kDa	0	0	2
353	Calpain-2 catalytic subunit OS=Homo sapiens GN=CAPN2 PE=1 SV=6	CAN2_HUMAN	80 kDa	0	0	3
354	Tensin-3 OS=Homo sapiens GN=TNS3 PE=1 SV=2	TENS3_HUMAN	155 kDa	0	0	3
355	Serine/threonine-protein phosphatase 2A 65 kDa regulatory subunit A alpha isoform OS=Homo sapiens GN=PPP2R1A PE=1 SV=4	2AAA_HUMAN	65 kDa	0	4	3
356	Eukaryotic translation initiation factor 3 subunit A OS=Homo sapiens GN=EIF3A PE=1 SV=1	EIF3A_HUMAN	167 kDa	0	2	2
357	Eukaryotic translation initiation factor 2 subunit 2 OS=Homo sapiens GN=EIF2S2 PE=1 SV=2	IF2B_HUMAN	38 kDa	0	2	2
358	Host cell factor 1 OS=Homo sapiens GN=HCFC1 PE=1 SV=2	HCFC1_HUMAN	209 kDa	3	0	0
359	Leucine--tRNA ligase, cytoplasmic OS=Homo sapiens GN=LARS PE=1 SV=2	SYLC_HUMAN	134 kDa	0	3	0
360	Ubiquitin-associated protein 2-like OS=Homo sapiens GN=UBAP2L PE=1 SV=2	UBP2L_HUMAN	115 kDa	3	0	0
361	Protein CASC5 OS=Homo sapiens GN=CASC5 PE=1 SV=3	CASC5_HUMAN	265 kDa	2	0	0
362	Tubulin alpha-1B chain OS=Homo sapiens GN=TUBA1B PE=1 SV=1	TBA1B_HUMAN	50 kDa	3	5	6
363	40S ribosomal protein S23 OS=Homo sapiens GN=RPS23 PE=1 SV=3	RS23_HUMAN	16 kDa	2	3	3
364	Beta-2-glycoprotein 1 OS=Homo sapiens GN=APOH PE=1 SV=3	APOH_HUMAN	38 kDa	2	0	0
365	Monocarboxylate transporter 1 OS=Homo sapiens GN=SLC16A1 PE=1 SV=3	MOT1_HUMAN	54 kDa	0	4	4
366	Histidine--tRNA ligase, cytoplasmic OS=Homo sapiens GN=HARS PE=1 SV=2	SYHC_HUMAN	57 kDa	0	3	0
367	26S protease regulatory subunit 4 OS=Homo sapiens GN=PSMC1 PE=1 SV=1	PRS4_HUMAN	49 kDa	0	0	2
368	Asparagine--tRNA ligase, cytoplasmic OS=Homo sapiens GN=NARS PE=1 SV=1	SYNC_HUMAN	63 kDa	0	3	0
369	Coagulation factor V OS=Homo sapiens GN=F5 PE=1 SV=4	FA5_HUMAN	252 kDa	0	0	2
370	Kinesin-1 heavy chain OS=Homo sapiens GN=KIF5B PE=1 SV=1	KINH_HUMAN	110 kDa	0	7	3
371	Elongation factor Tu, mitochondrial OS=Homo sapiens GN=TUFM PE=1 SV=2	EFTU_HUMAN	50 kDa	0	2	4
372	Tumor protein D54 OS=Homo sapiens GN=TPD52L2 PE=1 SV=2	TPD54_HUMAN	22 kDa	9	0	0
373	Tissue factor pathway inhibitor 2 OS=Homo sapiens GN=TFPI2 PE=1 SV=1	TFPI2_HUMAN	27 kDa	2	2	3
374	Eukaryotic translation initiation factor 4B OS=Homo sapiens GN=EIF4B PE=1 SV=2	IF4B_HUMAN	69 kDa	0	0	2
375	10 kDa heat shock protein, mitochondrial OS=Homo sapiens GN=HSPE1 PE=1 SV=2	CH10_HUMAN	11 kDa	0	2	3
376	60S ribosomal protein L6 OS=Homo sapiens GN=RPL6 PE=1 SV=3	RL6_HUMAN	33 kDa	0	0	3
377	Testis-expressed sequence 10 protein OS=Homo sapiens GN=TEX10 PE=1 SV=2	TEX10_HUMAN	106 kDa	2	2	0
378	Keratin, type I cytoskeletal 12 OS=Homo sapiens GN=KRT12 PE=1 SV=1	K1C12_HUMAN	54 kDa	3	0	0
379	Keratin, type II cytoskeletal 75 OS=Homo sapiens GN=KRT75 PE=1 SV=2	K2C75_HUMAN	60 kDa	0	0	2
380	Nuclear autoantigenic sperm protein OS=Homo sapiens GN=NASP PE=1 SV=2	NASP_HUMAN	85 kDa	4	0	0
381	Transportin-1 OS=Homo sapiens GN=TNPO1 PE=1 SV=2	TNPO1_HUMAN	102 kDa	0	2	0
382	Prohibitin-2 OS=Homo sapiens GN=PHB2 PE=1 SV=2	PHB2_HUMAN	33 kDa	0	5	3
383	Chloride intracellular channel protein 1 OS=Homo sapiens GN=CLIC1 PE=1 SV=4	CLIC1_HUMAN	27 kDa	0	0	3
384	Fascin OS=Homo sapiens GN=FSCN1 PE=1 SV=3	FSCN1_HUMAN	55 kDa	0	0	4
385	Protein S100-A7 OS=Homo sapiens GN=S100A7 PE=1 SV=4	S10A7_HUMAN	11 kDa	9	0	0
386	Rho GTPase-activating protein 29 OS=Homo sapiens GN=ARHGAP29 PE=1 SV=2	RHG29_HUMAN	142 kDa	4	0	0
387	Glutathione S-transferase P OS=Homo sapiens GN=GSTP1 PE=1 SV=2	GSTP1_HUMAN	23 kDa	3	3	4
388	Lipocalin-1 OS=Homo sapiens GN=LCN1 PE=1 SV=1	LCN1_HUMAN	19 kDa	3	2	3
389	GTP-binding nuclear protein Ran OS=Homo sapiens GN=RAN PE=1 SV=3	RAN_HUMAN	24 kDa	2	4	2
390	Tubulin alpha-4A chain OS=Homo sapiens GN=TUBA4A PE=1 SV=1	TBA4A_HUMAN	50 kDa	0	5	3
391	Programmed cell death 6-interacting protein OS=Homo sapiens GN=PDCD6IP PE=1 SV=1	PDC6I_HUMAN	96 kDa	0	3	2
392	60S ribosomal protein L30 OS=Homo sapiens GN=RPL30 PE=1 SV=2	RL30_HUMAN	13 kDa	0	4	2
393	Desmocollin-3 OS=Homo sapiens GN=DSC3 PE=1 SV=3	DSC3_HUMAN	100 kDa	2	0	2
394	Cell adhesion molecule 1 OS=Homo sapiens GN=CADM1 PE=1 SV=2	CADM1_HUMAN	49 kDa	0	0	3
395	RuvB-like 1 OS=Homo sapiens GN=RUVBL1 PE=1 SV=1	RUVB1_HUMAN	50 kDa	2	0	0
396	Splicing factor 3B subunit 1 OS=Homo sapiens GN=SF3B1 PE=1 SV=3	SF3B1_HUMAN	146 kDa	2	0	0
397	Arginine--tRNA ligase, cytoplasmic OS=Homo sapiens GN=RARS PE=1 SV=2	SYRC_HUMAN	75 kDa	0	2	2
398	Chondroitin sulfate proteoglycan 4 OS=Homo sapiens GN=CSPG4 PE=1 SV=2	CSPG4_HUMAN	251 kDa	0	2	0
399	Calponin-3 OS=Homo sapiens GN=CNN3 PE=1 SV=1	CNN3_HUMAN	36 kDa	2	0	3
400	ATP-dependent RNA helicase DDX3X OS=Homo sapiens GN=DDX3X PE=1 SV=3	DDX3X_HUMAN	73 kDa	2	0	2
401	Leucine-rich repeat-containing protein 59 OS=Homo sapiens GN=LRRC59 PE=1 SV=1	LRC59_HUMAN	35 kDa	0	5	2
402	26S proteasome non-ATPase regulatory subunit 12 OS=Homo sapiens GN=PSMD12 PE=1 SV=3	PSD12_HUMAN	53 kDa	0	2	0
403	RuvB-like 2 OS=Homo sapiens GN=RUVBL2 PE=1 SV=3	RUVB2_HUMAN	51 kDa	6	0	0
404	Coiled-coil domain-containing protein 80 OS=Homo sapiens GN=CCDC80 PE=1 SV=1	CCD80_HUMAN	108 kDa	0	0	2
405	Neutral amino acid transporter B(0) OS=Homo sapiens GN=SLC1A5 PE=1 SV=2	AAAT_HUMAN	57 kDa	2	2	3
406	Ribonuclease inhibitor OS=Homo sapiens GN=RNH1 PE=1 SV=2	RINI_HUMAN	50 kDa	2	3	2
407	Elongation factor 1-delta OS=Homo sapiens GN=EEF1D PE=1 SV=5	EF1D_HUMAN	31 kDa	2	2	3
408	CD99 antigen OS=Homo sapiens GN=CD99 PE=1 SV=1	CD99_HUMAN	19 kDa	3	4	4
409	Thioredoxin OS=Homo sapiens GN=TXN PE=1 SV=3	THIO_HUMAN	12 kDa	4	3	0
410	40S ribosomal protein S26 OS=Homo sapiens GN=RPS26 PE=1 SV=3	RS26_HUMAN	13 kDa	0	0	2
411	Histone H2A.V OS=Homo sapiens GN=H2AFV PE=1 SV=3	H2AV_HUMAN (+1)	14 kDa	0	4	3
412	Chloride intracellular channel protein 4 OS=Homo sapiens GN=CLIC4 PE=1 SV=4	CLIC4_HUMAN	29 kDa	0	2	0
413	Cathepsin D OS=Homo sapiens GN=CTSD PE=1 SV=1	CATD_HUMAN	45 kDa	5	0	0
414	60S ribosomal protein L27a OS=Homo sapiens GN=RPL27A PE=1 SV=2	RL27A_HUMAN	17 kDa	0	0	2
415	26S proteasome non-ATPase regulatory subunit 11 OS=Homo sapiens GN=PSMD11 PE=1 SV=3	PSD11_HUMAN	47 kDa	0	0	2
416	FACT complex subunit SSRP1 OS=Homo sapiens GN=SSRP1 PE=1 SV=1	SSRP1_HUMAN	81 kDa	0	0	2
417	Calcium-binding mitochondrial carrier protein Aralar2 OS=Homo sapiens GN=SLC25A13 PE=1 SV=2	CMC2_HUMAN	74 kDa	0	2	2
418	Tumor necrosis factor receptor superfamily member 5 OS=Homo sapiens GN=CD40 PE=1 SV=1	TNR5_HUMAN	31 kDa	0	2	0
419	40S ribosomal protein S6 OS=Homo sapiens GN=RPS6 PE=1 SV=1	RS6_HUMAN	29 kDa	0	2	0
420	Polypyrimidine tract-binding protein 1 OS=Homo sapiens GN=PTBP1 PE=1 SV=1	PTBP1_HUMAN	57 kDa	0	3	3
421	Keratin, type I cytoskeletal 23 OS=Homo sapiens GN=KRT23 PE=1 SV=2	K1C23_HUMAN	48 kDa	3	0	2
422	Malate dehydrogenase, mitochondrial OS=Homo sapiens GN=MDH2 PE=1 SV=3	MDHM_HUMAN	36 kDa	0	0	2
423	Fibrinogen gamma chain OS=Homo sapiens GN=FGG PE=1 SV=3	FIBG_HUMAN	52 kDa	3	0	0
424	WASH complex subunit strumpellin OS=Homo sapiens GN=KIAA0196 PE=1 SV=1	STRUM_HUMAN	134 kDa	2	0	0
425	cAMP-dependent protein kinase type II-alpha regulatory subunit OS=Homo sapiens GN=PRKAR2A PE=1 SV=2	KAP2_HUMAN	46 kDa	5	0	0
426	Tyrosine--tRNA ligase, cytoplasmic OS=Homo sapiens GN=YARS PE=1 SV=4	SYYC_HUMAN	59 kDa	0	0	3
427	Ataxin-2-like protein OS=Homo sapiens GN=ATXN2L PE=1 SV=2	ATX2L_HUMAN	113 kDa	2	0	0
428	Breast cancer anti-estrogen resistance protein 1 OS=Homo sapiens GN=BCAR1 PE=1 SV=2	BCAR1_HUMAN	93 kDa	0	0	5
429	Neuronal growth regulator 1 OS=Homo sapiens GN=NEGR1 PE=1 SV=3	NEGR1_HUMAN	39 kDa	0	2	4
430	Histone H1.5 OS=Homo sapiens GN=HIST1H1B PE=1 SV=3	H15_HUMAN	23 kDa	2	3	0
431	60S ribosomal protein L12 OS=Homo sapiens GN=RPL12 PE=1 SV=1	RL12_HUMAN	18 kDa	0	3	0
432	Citrate synthase, mitochondrial OS=Homo sapiens GN=CS PE=1 SV=2	CISY_HUMAN	52 kDa	0	3	0
433	Macrophage-capping protein OS=Homo sapiens GN=CAPG PE=1 SV=2	CAPG_HUMAN	38 kDa	4	0	0
434	60S ribosomal protein L11 OS=Homo sapiens GN=RPL11 PE=1 SV=2	RL11_HUMAN	20 kDa	0	0	3
435	Elongation factor 1-beta OS=Homo sapiens GN=EEF1B2 PE=1 SV=3	EF1B_HUMAN	25 kDa	0	0	5
436	40S ribosomal protein S27 OS=Homo sapiens GN=RPS27 PE=1 SV=3	RS27_HUMAN	9 kDa	0	4	0
437	Keratin, type I cytoskeletal 13 OS=Homo sapiens GN=KRT13 PE=1 SV=4	K1C13_HUMAN	50 kDa	4	0	0
438	Eukaryotic translation initiation factor 5 OS=Homo sapiens GN=EIF5 PE=1 SV=2	IF5_HUMAN	49 kDa	3	2	0
439	Caveolin-1 OS=Homo sapiens GN=CAV1 PE=1 SV=4	CAV1_HUMAN	20 kDa	0	3	2
440	DNA-(apurinic or apyrimidinic site) lyase OS=Homo sapiens GN=APEX1 PE=1 SV=2	APEX1_HUMAN	36 kDa	0	2	2
441	Brain acid soluble protein 1 OS=Homo sapiens GN=BASP1 PE=1 SV=2	BASP1_HUMAN	23 kDa	0	5	2
442	Eukaryotic translation initiation factor 5A-1 OS=Homo sapiens GN=EIF5A PE=1 SV=2	IF5A1_HUMAN	17 kDa	0	0	2
443	60S ribosomal protein L14 OS=Homo sapiens GN=RPL14 PE=1 SV=4	RL14_HUMAN	23 kDa	0	0	2
444	Endothelin-converting enzyme 1 OS=Homo sapiens GN=ECE1 PE=1 SV=2	ECE1_HUMAN	87 kDa	0	0	2
445	Midkine OS=Homo sapiens GN=MDK PE=1 SV=1	MK_HUMAN	16 kDa	2	2	2
446	Stathmin OS=Homo sapiens GN=STMN1 PE=1 SV=3	STMN1_HUMAN	17 kDa	2	2	2
447	Heat shock protein beta-1 OS=Homo sapiens GN=HSPB1 PE=1 SV=2	HSPB1_HUMAN	23 kDa	2	0	0
448	Keratin, type II cytoskeletal 6B OS=Homo sapiens GN=KRT6B PE=1 SV=5	K2C6B_HUMAN	60 kDa	3	3	0
449	60S ribosomal protein L19 OS=Homo sapiens GN=RPL19 PE=1 SV=1	RL19_HUMAN	23 kDa	0	0	3
450	Antithrombin-III OS=Homo sapiens GN=SERPINC1 PE=1 SV=1	ANT3_HUMAN	53 kDa	0	2	0
451	40S ribosomal protein S2 OS=Homo sapiens GN=RPS2 PE=1 SV=2	RS2_HUMAN	31 kDa	0	0	2
452	Ras-related protein Rab-1B OS=Homo sapiens GN=RAB1B PE=1 SV=1	RAB1B_HUMAN	22 kDa	0	0	2
453	Receptor of activated protein C kinase 1 OS=Homo sapiens GN=RACK1 PE=1 SV=3	RACK1_HUMAN	35 kDa	0	4	3
454	Hedgehog-interacting protein OS=Homo sapiens GN=HHIP PE=1 SV=3	HHIP_HUMAN	79 kDa	0	3	0
455	Poly(rC)-binding protein 1 OS=Homo sapiens GN=PCBP1 PE=1 SV=2	PCBP1_HUMAN	37 kDa	2	0	0
456	Tissue-type plasminogen activator OS=Homo sapiens GN=PLAT PE=1 SV=1	TPA_HUMAN	63 kDa	0	2	3
457	Neurotrimin OS=Homo sapiens GN=NTM PE=1 SV=1	NTRI_HUMAN	38 kDa	0	2	2
458	Endoglin OS=Homo sapiens GN=ENG PE=1 SV=2	EGLN_HUMAN	71 kDa	0	0	3
459	Eukaryotic translation initiation factor 3 subunit L OS=Homo sapiens GN=EIF3L PE=1 SV=1	EIF3L_HUMAN	67 kDa	0	3	0
460	Protein ERGIC-53 OS=Homo sapiens GN=LMAN1 PE=1 SV=2	LMAN1_HUMAN	58 kDa	0	0	4
461	Aconitate hydratase, mitochondrial OS=Homo sapiens GN=ACO2 PE=1 SV=2	ACON_HUMAN	85 kDa	0	0	2
462	Keratin, type I cuticular Ha1 OS=Homo sapiens GN=KRT31 PE=1 SV=3	K1H1_HUMAN	47 kDa	0	0	7
463	28S ribosomal protein S21, mitochondrial OS=Homo sapiens GN=MRPS21 PE=1 SV=2	RT21_HUMAN	11 kDa	2	2	2
464	60S ribosomal protein L36 OS=Homo sapiens GN=RPL36 PE=1 SV=3	RL36_HUMAN	12 kDa	0	2	0
465	40S ribosomal protein S9 OS=Homo sapiens GN=RPS9 PE=1 SV=3	RS9_HUMAN	23 kDa	0	2	2
466	39S ribosomal protein L14, mitochondrial OS=Homo sapiens GN=MRPL14 PE=1 SV=1	RM14_HUMAN	16 kDa	2	0	0
467	40S ribosomal protein S8 OS=Homo sapiens GN=RPS8 PE=1 SV=2	RS8_HUMAN	24 kDa	0	2	3
468	ADP/ATP translocase 2 OS=Homo sapiens GN=SLC25A5 PE=1 SV=7	ADT2_HUMAN	33 kDa	0	3	0
469	Valine--tRNA ligase OS=Homo sapiens GN=VARS PE=1 SV=4	SYVC_HUMAN	140 kDa	0	0	2
470	Reticulocalbin-1 OS=Homo sapiens GN=RCN1 PE=1 SV=1	RCN1_HUMAN	39 kDa	0	0	3
471	Neutral alpha-glucosidase AB OS=Homo sapiens GN=GANAB PE=1 SV=3	GANAB_HUMAN	107 kDa	0	3	3
472	Succinate dehydrogenase [ubiquinone] flavoprotein subunit, mitochondrial OS=Homo sapiens GN=SDHA PE=1 SV=2	SDHA_HUMAN	73 kDa	0	2	2
473	Galectin-1 OS=Homo sapiens GN=LGALS1 PE=1 SV=2	LEG1_HUMAN	15 kDa	0	4	2
474	Peroxiredoxin-4 OS=Homo sapiens GN=PRDX4 PE=1 SV=1	PRDX4_HUMAN	31 kDa	0	3	3
475	60S ribosomal protein L7a OS=Homo sapiens GN=RPL7A PE=1 SV=2	RL7A_HUMAN	30 kDa	0	0	3
476	Phosphoglycerate mutase 1 OS=Homo sapiens GN=PGAM1 PE=1 SV=2	PGAM1_HUMAN	29 kDa	0	2	0
477	Nuclear pore complex protein Nup214 OS=Homo sapiens GN=NUP214 PE=1 SV=2	NU214_HUMAN	214 kDa	5	0	0
478	SNW domain-containing protein 1 OS=Homo sapiens GN=SNW1 PE=1 SV=1	SNW1_HUMAN	61 kDa	2	0	0
479	U2 snRNP-associated SURP motif-containing protein OS=Homo sapiens GN=U2SURP PE=1 SV=2	SR140_HUMAN	118 kDa	2	0	0
480	Protein S100-A11 OS=Homo sapiens GN=S100A11 PE=1 SV=2	S10AB_HUMAN	12 kDa	0	0	2
481	60S ribosomal protein L13 OS=Homo sapiens GN=RPL13 PE=1 SV=4	RL13_HUMAN	24 kDa	0	2	2
482	Skin-specific protein 32 OS=Homo sapiens GN=XP32 PE=1 SV=1	XP32_HUMAN	26 kDa	3	0	0
483	Proliferation-associated protein 2G4 OS=Homo sapiens GN=PA2G4 PE=1 SV=3	PA2G4_HUMAN	44 kDa	0	0	2
484	Dihydrolipoyllysine-residue succinyltransferase component of 2-oxoglutarate dehydrogenase complex, mitochondrial OS=Homo sapiens GN=DLST PE=1 SV=4	ODO2_HUMAN	49 kDa	0	3	0
485	RNA-binding protein 39 OS=Homo sapiens GN=RBM39 PE=1 SV=2	RBM39_HUMAN	59 kDa	0	2	4
486	Podocalyxin OS=Homo sapiens GN=PODXL PE=1 SV=2	PODXL_HUMAN	59 kDa	0	3	2
487	Leupaxin OS=Homo sapiens GN=LPXN PE=1 SV=1	LPXN_HUMAN	43 kDa	0	0	2
488	Small proline-rich protein 2B OS=Homo sapiens GN=SPRR2B PE=2 SV=1	SPR2B_HUMAN	8 kDa	2	0	0
489	Matrix metalloproteinase-14 OS=Homo sapiens GN=MMP14 PE=1 SV=3	MMP14_HUMAN	66 kDa	0	2	0
490	Peroxisomal multifunctional enzyme type 2 OS=Homo sapiens GN=HSD17B4 PE=1 SV=3	DHB4_HUMAN	80 kDa	0	2	0
491	Trans-Golgi network integral membrane protein 2 OS=Homo sapiens GN=TGOLN2 PE=1 SV=2	TGON2_HUMAN	51 kDa	0	0	2
492	Staphylococcal nuclease domain-containing protein 1 OS=Homo sapiens GN=SND1 PE=1 SV=1	SND1_HUMAN	102 kDa	0	0	2
493	26S protease regulatory subunit 10B OS=Homo sapiens GN=PSMC6 PE=1 SV=1	PRS10_HUMAN	44 kDa	0	0	2
494	Nucleolar protein 56 OS=Homo sapiens GN=NOP56 PE=1 SV=4	NOP56_HUMAN	66 kDa	0	2	0
495	Thymidine phosphorylase OS=Homo sapiens GN=TYMP PE=1 SV=2	TYPH_HUMAN	50 kDa	2	0	0
496	Nuclear pore complex protein Nup153 OS=Homo sapiens GN=NUP153 PE=1 SV=2	NU153_HUMAN	154 kDa	2	0	0
497	Ig alpha-1 chain C region OS=Homo sapiens GN=IGHA1 PE=1 SV=2	IGHA1_HUMAN	38 kDa	6	0	0
498	Galectin-7 OS=Homo sapiens GN=LGALS7 PE=1 SV=2	LEG7_HUMAN	15 kDa	3	0	0
499	Destrin OS=Homo sapiens GN=DSTN PE=1 SV=3	DEST_HUMAN	19 kDa	0	2	0
500	Tumor necrosis factor receptor superfamily member 6 OS=Homo sapiens GN=FAS PE=1 SV=1	TNR6_HUMAN	38 kDa	0	3	0
501	Calumenin OS=Homo sapiens GN=CALU PE=1 SV=2	CALU_HUMAN	37 kDa	0	0	2
502	Ig lambda-2 chain C regions OS=Homo sapiens GN=IGLC2 PE=1 SV=1	LAC2_HUMAN	11 kDa	3	0	0
503	Lysosome-associated membrane glycoprotein 1 OS=Homo sapiens GN=LAMP1 PE=1 SV=3	LAMP1_HUMAN	45 kDa	0	0	2
504	Charged multivesicular body protein 4b OS=Homo sapiens GN=CHMP4B PE=1 SV=1	CHM4B_HUMAN	25 kDa	2	0	0
505	Fibulin-1 OS=Homo sapiens GN=FBLN1 PE=1 SV=4	FBLN1_HUMAN	77 kDa	0	0	2
506	HLA class I histocompatibility antigen, A-69 alpha chain OS=Homo sapiens GN=HLA-A PE=1 SV=2	1A69_HUMAN	41 kDa	0	0	2
507	26S proteasome non-ATPase regulatory subunit 3 OS=Homo sapiens GN=PSMD3 PE=1 SV=2	PSMD3_HUMAN	61 kDa	0	0	2
508	RING finger protein 219 OS=Homo sapiens GN=RNF219 PE=1 SV=1	RN219_HUMAN	81 kDa	2	0	0
509	Ephrin-B2 OS=Homo sapiens GN=EFNB2 PE=1 SV=1	EFNB2_HUMAN	37 kDa	0	2	3
510	Importin-7 OS=Homo sapiens GN=IPO7 PE=1 SV=1	IPO7_HUMAN	120 kDa	0	2	0
511	Urokinase plasminogen activator surface receptor OS=Homo sapiens GN=PLAUR PE=1 SV=1	UPAR_HUMAN	37 kDa	0	0	3
512	Lymphocyte function-associated antigen 3 OS=Homo sapiens GN=CD58 PE=1 SV=1	LFA3_HUMAN	28 kDa	0	0	4
513	Tetranectin OS=Homo sapiens GN=CLEC3B PE=1 SV=3	TETN_HUMAN	23 kDa	0	3	0
514	Insulin-like growth factor-binding protein 5 OS=Homo sapiens GN=IGFBP5 PE=1 SV=1	IBP5_HUMAN	31 kDa	0	3	0
515	Cold shock domain-containing protein E1 OS=Homo sapiens GN=CSDE1 PE=1 SV=2	CSDE1_HUMAN	89 kDa	2	0	0
516	Procollagen-lysine,2-oxoglutarate 5-dioxygenase 2 OS=Homo sapiens GN=PLOD2 PE=1 SV=2	PLOD2_HUMAN	85 kDa	0	0	2
517	AP-2 complex subunit beta OS=Homo sapiens GN=AP2B1 PE=1 SV=1	AP2B1_HUMAN	105 kDa	0	0	2
518	40S ribosomal protein S14 OS=Homo sapiens GN=RPS14 PE=1 SV=3	RS14_HUMAN	16 kDa	0	2	2
519	60S acidic ribosomal protein P0 OS=Homo sapiens GN=RPLP0 PE=1 SV=1	RLA0_HUMAN	34 kDa	0	0	2
520	Prothymosin alpha OS=Homo sapiens GN=PTMA PE=1 SV=2	PTMA_HUMAN	12 kDa	0	0	2
521	Septin-7 OS=Homo sapiens GN=SEPT7 PE=1 SV=2	SEPT7_HUMAN	51 kDa	0	0	2
522	Phosphatidylinositol-binding clathrin assembly protein OS=Homo sapiens GN=PICALM PE=1 SV=2	PICAL_HUMAN	71 kDa	2	0	0
523	Keratin, type I cuticular Ha3-II OS=Homo sapiens GN=KRT33B PE=1 SV=3	KT33B_HUMAN	46 kDa	0	0	3
524	Leucyl-cystinyl aminopeptidase OS=Homo sapiens GN=LNPEP PE=1 SV=3	LCAP_HUMAN	117 kDa	0	0	2
525	60S ribosomal protein L22 OS=Homo sapiens GN=RPL22 PE=1 SV=2	RL22_HUMAN	15 kDa	2	0	0
526	Calpain-1 catalytic subunit OS=Homo sapiens GN=CAPN1 PE=1 SV=1	CAN1_HUMAN	82 kDa	0	2	0
527	Bone marrow stromal antigen 2 OS=Homo sapiens GN=BST2 PE=1 SV=1	BST2_HUMAN	20 kDa	0	2	0
528	Sodium/potassium-transporting ATPase subunit beta-1 OS=Homo sapiens GN=ATP1B1 PE=1 SV=1	AT1B1_HUMAN	35 kDa	0	0	2
529	Chromobox protein homolog 3 OS=Homo sapiens GN=CBX3 PE=1 SV=4	CBX3_HUMAN	21 kDa	2	0	0
530	Calmodulin-like protein 3 OS=Homo sapiens GN=CALML3 PE=1 SV=2	CALL3_HUMAN	17 kDa	2	0	0
531	Ubiquitin-like protein ISG15 OS=Homo sapiens GN=ISG15 PE=1 SV=5	ISG15_HUMAN	18 kDa	0	0	2
532	60S ribosomal protein L24 OS=Homo sapiens GN=RPL24 PE=1 SV=1	RL24_HUMAN	18 kDa	0	0	3
533	DnaJ homolog subfamily B member 1 OS=Homo sapiens GN=DNAJB1 PE=1 SV=4	DNJB1_HUMAN	38 kDa	2	0	0
534	Protein S100-A2 OS=Homo sapiens GN=S100A2 PE=1 SV=3	S10A2_HUMAN	11 kDa	0	0	3
535	Cysteine and histidine-rich domain-containing protein 1 OS=Homo sapiens GN=CHORDC1 PE=1 SV=2	CHRD1_HUMAN	37 kDa	3	0	0
536	Calcium-binding mitochondrial carrier protein SCaMC-1 OS=Homo sapiens GN=SLC25A24 PE=1 SV=2	SCMC1_HUMAN	53 kDa	0	0	2
537	CD151 antigen OS=Homo sapiens GN=CD151 PE=1 SV=3	CD151_HUMAN	28 kDa	0	0	3
538	Ras GTPase-activating protein-binding protein 1 OS=Homo sapiens GN=G3BP1 PE=1 SV=1	G3BP1_HUMAN	52 kDa	2	0	0
539	ATP synthase subunit gamma, mitochondrial OS=Homo sapiens GN=ATP5C1 PE=1 SV=1	ATPG_HUMAN	33 kDa	0	0	2
540	NKG2D ligand 3 OS=Homo sapiens GN=ULBP3 PE=1 SV=1	N2DL3_HUMAN	28 kDa	0	0	2
541	Sodium bicarbonate cotransporter 3 OS=Homo sapiens GN=SLC4A7 PE=1 SV=2	S4A7_HUMAN	136 kDa	0	0	2
542	Glypican-6 OS=Homo sapiens GN=GPC6 PE=1 SV=1	GPC6_HUMAN	63 kDa	0	0	2
543	Plasminogen activator inhibitor 1 OS=Homo sapiens GN=SERPINE1 PE=1 SV=1	PAI1_HUMAN	45 kDa	0	0	2
544	Splicing factor U2AF 65 kDa subunit OS=Homo sapiens GN=U2AF2 PE=1 SV=4	U2AF2_HUMAN	54 kDa	2	0	0
545	Protein ELYS OS=Homo sapiens GN=AHCTF1 PE=1 SV=3	ELYS_HUMAN	253 kDa			0	0
END OF FILE
