# Supplementary material for: Focal adhesion kinase promotes ribosome biogenesis to drive advanced thyroid cancer cell growth and survival
Source: Front Oncol. 2025 May 19;15:1252544. doi: 10.3389/fonc.2025.1252544 (PMC12127332; doi:10.3389/fonc.2025.1252544)
Supplement: Supplementary file 6 [file Table6.xlsx]

## Sheet: Sheet1
Table 6. Protein Spectral Identified in both datasets
Upregulated in both BioID datasets FC>2 (WT vs EV)
	BioID Replicate `			BioID Replicate 2
Gene	EV	WT	397	EV	WT	397
TOP1	0	8	0	0	4	0
RL36	2	4	4	0	2	0
NOP56	6	15	0	0	2	0
PDC6I	4	8	5	0	3	2
CAD11	0	4	6	0	6	3
NUMA1	14	33	11	0	2	3
NKAP	0	2	0	0	2	4
AR6P4	3	6	3	0	2	4
PRKDC	54	116	16	0	4	5
IF2P	2	5	2	0	3	5
MACF1	4	8	3	0	4	7
PAXI	2	6	26	0	2	7
EZRI	4	9	4	0	6	8
TRFM	0	3	3	0	9	11
FAK	0	43	111	0	38	84
